# Supplementary material for: Natural immunity stimulation using ELICE16INDURES® plant conditioner in field culture of soybean
Source: Heliyon. 2023 Jan 10;9(1):e12907. doi: 10.1016/j.heliyon.2023.e12907 (PMC9860300; doi:10.1016/j.heliyon.2023.e12907)
Supplement: Multimedia component 1 [file mmc1.xlsx]

## Sheet: Supplementary table 2
Table S2: different expressed genes (DEG)
SeqName	Description
TRINITY_DN14981_c0_g1	protein P21-like
TRINITY_DN14932_c0_g1	RecQ family ATP-dependent DNA helicase
TRINITY_DN8930_c0_g1	Glycerol-3-phosphate 2-O-acyltransferase 6
TRINITY_DN8173_c0_g1	probable mannitol dehydrogenase
TRINITY_DN17360_c0_g1	BURP domain-containing protein 3-like
TRINITY_DN4074_c0_g1	vacuolar protein sorting-associated protein 8 homolog
TRINITY_DN4084_c0_g1	40S ribosomal protein S3a
TRINITY_DN4053_c0_g1	molybdopterin-guanine dinucleotide biosynthesis protein MobD
TRINITY_DN6409_c0_g1	glycine-rich domain-containing protein 1
TRINITY_DN6486_c0_g1	LegC family aminotransferase
TRINITY_DN6465_c0_g1	magnesium transporter
TRINITY_DN6404_c0_g1	haloacid dehalogenase-like hydrolase superfamily protein
TRINITY_DN15512_c0_g1	heavy metal sensor histidine kinase
TRINITY_DN15551_c0_g1	Isoflavone 7-O-methyltransferase
TRINITY_DN15562_c0_g1	pol protein
TRINITY_DN12719_c0_g1	SusD/RagB family nutrient-binding outer membrane lipoprotein
TRINITY_DN12787_c0_g1	Uncharacterised protein
TRINITY_DN14448_c0_g1	probable protein phosphatase 2C 8
TRINITY_DN18556_c0_g1	DUF4209 domain-containing protein
TRINITY_DN18503_c0_g1	sulfate permease
TRINITY_DN18512_c0_g1	urea-proton symporter DUR3
TRINITY_DN18599_c0_g1	---NA---
TRINITY_DN18523_c0_g1	CSC1-like protein RXW8
TRINITY_DN3259_c0_g1	putative LOV domain-containing protein
TRINITY_DN3288_c0_g1	Protein TAR1
TRINITY_DN18069_c0_g1	C2 domain-containing protein
TRINITY_DN18075_c0_g1	multidrug resistance protein fnx1
TRINITY_DN9743_c0_g1	Vacuolar cation/proton exchanger 2
TRINITY_DN9789_c0_g1	BAG family molecular chaperone regulator 6
TRINITY_DN5853_c0_g1	hypothetical protein
TRINITY_DN13796_c0_g1	DNA gyrase subunit beta
TRINITY_DN13753_c0_g1	G-protein coupled receptor-associated protein LMBRD2a isoform X1
TRINITY_DN6594_c0_g1	zinc finger protein CONSTANS-LIKE 3-like
TRINITY_DN6578_c0_g1	---NA---
TRINITY_DN18192_c0_g1	BAG family molecular chaperone regulator 6
TRINITY_DN18199_c0_g1	SDR family NAD(P)-dependent oxidoreductase
TRINITY_DN363_c0_g1	11-oxo-beta-amyrin 30-oxidase
TRINITY_DN345_c0_g1	disease resistance protein TAO1 isoform X1
TRINITY_DN2865_c0_g1	PhzF family phenazine biosynthesis protein
TRINITY_DN2899_c0_g1	probable protein disulfide-isomerase A6
TRINITY_DN15_c0_g1	LacI family transcriptional regulator
TRINITY_DN44_c0_g1	Threonine synthase
TRINITY_DN0_c0_g2	Hypothetical predicted protein
TRINITY_DN86_c0_g1	putative enzyme
TRINITY_DN11368_c0_g1	WD40 repeat-like protein
TRINITY_DN14884_c0_g1	BAG family molecular chaperone regulator 6
TRINITY_DN5931_c0_g1	Thiamine thiazole synthase 2, chloroplastic
TRINITY_DN2074_c0_g2	NAD(P)(+) transhydrogenase (Re/Si-specific) subunit beta
TRINITY_DN2048_c0_g1	TIGR03643 family protein
TRINITY_DN3028_c0_g1	chlorophyll a-b binding protein 1D
TRINITY_DN3077_c0_g1	Transmembrane ascorbate ferrireductase 1
TRINITY_DN3099_c0_g1	aldehyde dehydrogenase
TRINITY_DN13201_c0_g1	type VI secretion protein IcmF
TRINITY_DN13259_c0_g1	mycocerosic acid synthase
TRINITY_DN13283_c0_g1	zinc finger MYM-type protein 4-like
TRINITY_DN7253_c0_g1	Pleckstrin likey domain-containing family M member 3
TRINITY_DN7299_c0_g1	serine/threonine-protein kinase
TRINITY_DN15803_c0_g1	F5O11.10, putative isoform 1
TRINITY_DN15816_c0_g1	Small heat shock protein, chloroplastic
TRINITY_DN15814_c0_g1	PB1 domain
TRINITY_DN10914_c0_g1	transport membrane protein
TRINITY_DN10997_c0_g1	long chain acyl-CoA synthetase 9, chloroplastic
TRINITY_DN1101_c0_g1	Embryonic protein DC-8
TRINITY_DN16397_c0_g1	Protein CSF1
TRINITY_DN16361_c0_g1	UDP-glucose flavonoid 3-O-glucosyltransferase 7
TRINITY_DN7113_c0_g1	ABC transporter C family member 4
TRINITY_DN11454_c0_g1	hypothetical protein
TRINITY_DN11403_c0_g1	stachyose synthase
TRINITY_DN11456_c0_g1	ruBisCO-associated protein
TRINITY_DN9233_c0_g1	Protein IQ-DOMAIN 14
TRINITY_DN9267_c0_g1	Putative nucleoredoxin 2
TRINITY_DN1668_c0_g1	Linoleate 9S-lipoxygenase-4
TRINITY_DN1676_c0_g1	Penicillin-binding protein 1A/1B
TRINITY_DN1663_c0_g1	dnaJ-like subfamily C member 3-like
TRINITY_DN2166_c0_g1	N-6 DNA methylase
TRINITY_DN2185_c0_g1	probable O-methyltransferase 3
TRINITY_DN2512_c0_g1	Thiol protease aleurain-like
TRINITY_DN2587_c0_g1	Gfo/Idh/MocA family oxidoreductase
TRINITY_DN11860_c0_g1	P-type DNA transfer ATPase VirB11
TRINITY_DN11877_c0_g1	Protein TAR1
TRINITY_DN11835_c0_g1	Cytochrome P450 83B1
TRINITY_DN11549_c0_g1	probable protein phosphatase 2C 4
TRINITY_DN11501_c0_g1	aspartyl protease family protein At5g10770-like
TRINITY_DN1488_c0_g1	small heat shock protein, chloroplastic-like isoform X1
TRINITY_DN7819_c0_g1	cytochrome P450 94C1
TRINITY_DN9408_c0_g1	21 kDa protein
TRINITY_DN9491_c0_g1	heavy metal-associated isoprenylated plant protein 26-like
TRINITY_DN9412_c0_g1	cytochrome P450 82A3
TRINITY_DN6050_c0_g1	RluA family pseudouridine synthase
TRINITY_DN6341_c0_g1	helix-turn-helix transcriptional regulator
TRINITY_DN6329_c0_g1	Stem-specific protein TSJT1
TRINITY_DN1212_c0_g1	N6-adenosine-methyltransferase non-catalytic subunit MTB
TRINITY_DN15909_c0_g1	probable sucrose-phosphate synthase 3
TRINITY_DN15933_c0_g1	GNAT family N-acetyltransferase
TRINITY_DN15900_c0_g1	DUF115 domain-containing protein
TRINITY_DN3312_c0_g1	RxLR effector candidate protein
TRINITY_DN16728_c0_g1	Ubiquitin interacting motif
TRINITY_DN16799_c0_g1	Zinc finger CCCH domain-containing protein 20
TRINITY_DN16756_c0_g1	probable mannitol dehydrogenase
TRINITY_DN16750_c0_g1	phage terminase small subunit P27 family
TRINITY_DN16700_c0_g1	oxalyl-CoA decarboxylase
TRINITY_DN17009_c0_g1	Peptidyl-prolyl cis-trans isomerase FKBP62
TRINITY_DN17082_c0_g1	butyrate--CoA ligase AAE11, peroxisomal
TRINITY_DN12805_c0_g1	glycosyltransferase family 9 protein
TRINITY_DN5651_c0_g1	HPr family phosphocarrier protein
TRINITY_DN5620_c0_g1	Protein ALP1-like
TRINITY_DN5642_c0_g1	DUF2470 domain-containing protein
TRINITY_DN15356_c0_g1	inorganic diphosphatase
TRINITY_DN17607_c0_g1	putative expansin/Lol pI
TRINITY_DN17497_c0_g1	chlorophyll a-b binding protein
TRINITY_DN7979_c0_g1	tyrosine--tRNA ligase
TRINITY_DN7947_c0_g1	Senescence-specific cysteine protease SAG12
TRINITY_DN7987_c0_g1	17.9 kDa class II heat shock protein
TRINITY_DN10028_c0_g1	autophagy-related protein 9A
TRINITY_DN10033_c0_g1	22.0 kDa class IV heat shock protein
TRINITY_DN12403_c0_g1	vitamin B12-dependent ribonucleotide reductase
TRINITY_DN12470_c0_g1	Zinc finger protein ush
TRINITY_DN12470_c0_g2	exodeoxyribonuclease V subunit gamma
TRINITY_DN3703_c0_g1	cytochrome c family protein
TRINITY_DN1729_c0_g1	ruBisCO large subunit-binding protein subunit alpha
TRINITY_DN1793_c0_g1	3-ketoacyl-CoA synthase 6
TRINITY_DN1758_c0_g1	cytochrome P450 82A3
TRINITY_DN1745_c0_g1	integron integrase
TRINITY_DN1797_c0_g2	probable calcium-binding protein CML50
TRINITY_DN17155_c0_g1	Retrovirus-related Pol polyprotein from transposon TNT 1-94
TRINITY_DN17112_c0_g1	FAD-dependent oxidoreductase
TRINITY_DN1841_c0_g1	MFS transporter
TRINITY_DN1882_c0_g1	P-type DNA transfer ATPase VirB11
TRINITY_DN1808_c0_g1	DNA polymerase II large subunit
TRINITY_DN18297_c0_g1	Protein WEAK CHLOROPLAST MOVEMENT UNDER BLUE LIGHT 1
TRINITY_DN18200_c0_g1	glutamine-hydrolyzing carbamoyl-phosphate synthase small subunit
TRINITY_DN470_c0_g1	serine hydrolase
TRINITY_DN408_c0_g1	tau class glutathione S-transferase
TRINITY_DN414_c0_g1	pectinesterase 3
TRINITY_DN6273_c0_g1	phage portal protein
TRINITY_DN6654_c0_g1	Small heat shock protein, chloroplastic
TRINITY_DN13696_c0_g1	chemotaxis protein CheA
TRINITY_DN12162_c0_g1	probable WRKY transcription factor 48
TRINITY_DN12168_c0_g1	AAA-ATPase ASD, mitochondrial-like isoform X2
TRINITY_DN12156_c0_g1	SpoVR family protein
TRINITY_DN12143_c0_g1	WEB family protein, chloroplastic
TRINITY_DN6760_c0_g1	probable cysteine protease RD21B
TRINITY_DN6746_c0_g1	benzoate 1,2-dioxygenase small subunit
TRINITY_DN6770_c0_g1	70 kDa peptidyl-prolyl isomerase
TRINITY_DN6773_c0_g1	putative uncharacterized protein
TRINITY_DN6701_c0_g1	heat shock protein 90-5, chloroplastic
TRINITY_DN7611_c0_g1	competence/damage-inducible protein A
TRINITY_DN7614_c0_g1	mutS protein homolog 5
TRINITY_DN16686_c0_g1	GTP diphosphokinase
TRINITY_DN16954_c0_g1	10 kDa chaperonin, mitochondrial-like
TRINITY_DN16956_c0_g1	Wound-induced protein
TRINITY_DN1376_c1_g1	E3 ubiquitin-protein ligase MARCH6
TRINITY_DN14513_c0_g1	peptidase S41
TRINITY_DN9331_c0_g1	heavy metal-associated isoprenylated plant protein 9
TRINITY_DN9307_c0_g1	DHH family phosphoesterase
TRINITY_DN957_c0_g1	thioredoxin H2
TRINITY_DN965_c0_g1	polysaccharide biosynthesis protein
TRINITY_DN934_c0_g1	WAT1-related protein
TRINITY_DN14602_c0_g1	predicted protein
TRINITY_DN8381_c0_g1	protein STICHEL-like 2
TRINITY_DN8325_c0_g1	NAD-dependent epimerase/dehydratase family protein
TRINITY_DN8347_c0_g1	protein NRT1/ PTR FAMILY 8.1-like
TRINITY_DN8337_c0_g1	pectinesterase/pectinesterase inhibitor PPE8B
TRINITY_DN13187_c0_g1	cysteine proteinase inhibitor
TRINITY_DN7746_c0_g1	EAL domain-containing protein
TRINITY_DN7737_c0_g1	ribulose-1,5-bisphosphate carboxylase/oxygenase large subunit
TRINITY_DN10891_c0_g1	Purple acid phosphatase 3
TRINITY_DN14767_c0_g1	magnesium-chelatase subunit ChlH, chloroplastic
TRINITY_DN14754_c0_g1	Heat shock 70 kDa protein
TRINITY_DN4159_c0_g1	transcription termination factor Rho
TRINITY_DN10479_c0_g1	lipid A biosynthesis lauroyl acyltransferase
TRINITY_DN17859_c0_g1	vitellogenin-2 protein
TRINITY_DN8080_c0_g1	calcium exchanger
TRINITY_DN8014_c0_g1	probable acyl-activating enzyme 18, peroxisomal isoform X1
TRINITY_DN8020_c0_g1	FAD-binding oxidoreductase
TRINITY_DN3402_c0_g1	Stem 28 kDa glycoprotein
TRINITY_DN3402_c1_g1	vegetative storage protein
TRINITY_DN3414_c0_g1	protein WALLS ARE THIN 1
TRINITY_DN3473_c0_g1	protein IQ-DOMAIN 14-like isoform X1
TRINITY_DN3487_c0_g1	rho-associated protein kinase 2-like isoform X4
TRINITY_DN15704_c0_g1	ribulose-1,5-bisphosphate carboxylase/oxygenase large subunit
TRINITY_DN15779_c0_g1	21 kDa protein
TRINITY_DN18464_c0_g1	70 kDa peptidyl-prolyl isomerase-like
TRINITY_DN18494_c0_g1	UDP-glycosyltransferase 73C3-like
TRINITY_DN18492_c0_g1	endonuclease/exonuclease/phosphatase family protein
TRINITY_DN18431_c0_g1	potassium voltage-gated channel subfamily H member 4
TRINITY_DN18442_c0_g1	Major Cab protein
TRINITY_DN18467_c0_g1	LysR family transcriptional regulator
TRINITY_DN4763_c0_g1	auxin-induced protein 22B-like
TRINITY_DN530_c0_g1	putative polyketide synthase
TRINITY_DN561_c0_g1	Zinc finger CCCH domain-containing protein 44
TRINITY_DN534_c0_g1	probable metal-nicotianamine transporter YSL6
TRINITY_DN526_c0_g1	Light-regulated protein
TRINITY_DN10702_c0_g1	Response regulator ArlR
TRINITY_DN10772_c0_g1	aquaporin PIP2-7
TRINITY_DN13920_c0_g1	heat shock protein 83
TRINITY_DN13974_c0_g1	U box domain protein
TRINITY_DN13954_c0_g1	lysophospholipase L1-like esterase
TRINITY_DN17950_c0_g1	mannan endo-1,4-beta-mannosidase 4-like
TRINITY_DN13365_c0_g1	senescence-associated
TRINITY_DN13384_c0_g1	phosphonate ABC transporter permease
TRINITY_DN13378_c0_g1	Putative ribonuclease H protein
TRINITY_DN5288_c0_g1	SDR family NAD(P)-dependent oxidoreductase
TRINITY_DN17537_c0_g1	FT-interacting protein 1
TRINITY_DN17518_c0_g1	Mitogen-activated protein kinase kinase kinase 17
TRINITY_DN12937_c0_g1	TatD family hydrolase
TRINITY_DN13000_c0_g1	Beta-amyrin synthase
TRINITY_DN13033_c0_g1	AraC family transcriptional regulator
TRINITY_DN4931_c0_g1	heat shock protein 83
TRINITY_DN4917_c0_g1	dirigent protein 22-like
TRINITY_DN103_c0_g1	NADPH dehydrogenase
TRINITY_DN123_c0_g1	DUF1851 domain-containing protein
TRINITY_DN18335_c0_g1	histidine kinase
TRINITY_DN18382_c0_g1	UDP-glycosyltransferase 79A6
TRINITY_DN18369_c0_g1	U-box domain-containing protein 19-like
TRINITY_DN10196_c0_g1	tetratricopeptide repeat protein
TRINITY_DN10152_c0_g1	rhodanese-like domain-containing protein
TRINITY_DN9558_c0_g1	alkaline/neutral invertase A, mitochondrial-like
TRINITY_DN9532_c0_g1	IS1380 family transposase
TRINITY_DN9506_c0_g1	Vicianin hydrolase
TRINITY_DN4327_c0_g1	NADH dehydrogenase subunit 5
TRINITY_DN4300_c0_g1	pseudouridine-5'-phosphate glycosidase
TRINITY_DN4341_c0_g1	Transmembrane protein 214-A
TRINITY_DN13874_c0_g1	cytochrome P450 CYP82D47-like
TRINITY_DN11049_c0_g1	tRNA (adenosine(37)-N6)-dimethylallyltransferase MiaA
TRINITY_DN9980_c0_g1	photosynthetic NDH subunit of lumenal location 1, chloroplastic
TRINITY_DN9992_c0_g1	22.7 kDa class IV heat shock protein
TRINITY_DN9988_c0_g1	protein ECERIFERUM 2
TRINITY_DN15009_c0_g1	heavy metal-associated isoprenylated plant protein 47-like
TRINITY_DN15046_c0_g1	17.9 kDa class II heat shock protein
TRINITY_DN1575_c0_g1	6,7-dimethyl-8-ribityllumazine synthase
TRINITY_DN1505_c0_g1	M23 family metallopeptidase
TRINITY_DN6147_c0_g1	probable WRKY transcription factor 48
TRINITY_DN6199_c0_g1	two-component system sensor histidine kinase QseC
TRINITY_DN6137_c0_g1	heat shock 22 kDa protein, mitochondrial isoform X1
TRINITY_DN15169_c0_g1	AAA-ATPase At5g57480-like
TRINITY_DN15147_c0_g1	vacuolar protein sorting-associated protein 35A-like isoform X1
TRINITY_DN15123_c0_g1	UPF0057 membrane protein At4g30660
TRINITY_DN889_c0_g1	17.9 kDa class II heat shock protein
TRINITY_DN2371_c0_g1	fibrocystin isoform X1
TRINITY_DN5538_c0_g1	hypothetical protein
TRINITY_DN1009_c0_g1	RNA polymerase sigma factor
TRINITY_DN1023_c0_g1	Receptor-like protein 12
TRINITY_DN5029_c0_g1	17.9 kDa class II heat shock protein
TRINITY_DN12209_c0_g1	Secoisolariciresinol dehydrogenase
TRINITY_DN12230_c0_g1	Mitogen-activated protein kinase kinase kinase 17
TRINITY_DN12263_c0_g1	Basic secretory protease
TRINITY_DN14248_c0_g1	DUF2974 domain-containing protein
TRINITY_DN15240_c0_g1	type III polyketide synthase
TRINITY_DN3818_c0_g1	kinase-like protein
TRINITY_DN3846_c0_g1	galactinol synthase 2
TRINITY_DN6925_c0_g1	ATP-binding protein
TRINITY_DN6934_c0_g1	carbohydrate ABC transporter permease
TRINITY_DN6916_c0_g1	ferritin-like domain-containing protein
TRINITY_DN2741_c0_g1	17.3 kDa class I heat shock protein
TRINITY_DN2732_c0_g1	Putative leucine-rich repeat receptor-like protein kinase
TRINITY_DN14307_c0_g1	Seed linoleate 9S-lipoxygenase
TRINITY_DN14334_c0_g1	BAG family molecular chaperone regulator 6
TRINITY_DN8555_c0_g1	LacI family transcriptional regulator
TRINITY_DN206_c0_g1	heavy metal-associated isoprenylated plant protein 9
TRINITY_DN270_c0_g1	tetratricopeptide repeat protein
TRINITY_DN13506_c0_g1	choline-phosphate cytidylyltransferase
TRINITY_DN13505_c0_g1	alpha/beta fold hydrolase
TRINITY_DN13507_c0_g1	11-oxo-beta-amyrin 30-oxidase
TRINITY_DN16052_c0_g1	right-handed parallel beta-helix repeat-containing protein
TRINITY_DN7082_c0_g1	Universal stress protein A-like protein
TRINITY_DN7024_c0_g1	tetratricopeptide repeat protein 39B
TRINITY_DN2425_c1_g1	---NA---
TRINITY_DN11197_c0_g1	RsmB/NOP family class I SAM-dependent RNA methyltransferase
TRINITY_DN8843_c0_g1	3,9-dihydroxypterocarpan 6A-monooxygenase
TRINITY_DN8812_c0_g1	AAA-ATPase ASD, mitochondrial-like
TRINITY_DN4863_c0_g1	FAD-dependent oxidoreductase
TRINITY_DN4828_c0_g1	envelope glycoprotein
TRINITY_DN4647_c0_g1	Putative calcium-binding protein CML25
TRINITY_DN7377_c0_g1	delta(24)-sterol reductase
TRINITY_DN9081_c0_g1	zinc finger protein 1035
TRINITY_DN9094_c0_g1	hypothetical protein DEO72_LG1g2715
TRINITY_DN17261_c0_g1	tyrosine-type recombinase/integrase
TRINITY_DN17284_c0_g1	ABC transporter C family member 12
TRINITY_DN17255_c0_g1	putative E3 ubiquitin protein ligase
TRINITY_DN10296_c0_g1	glycosyltransferase family 4 protein
TRINITY_DN11987_c0_g1	hypothetical protein D0Y65_029639
TRINITY_DN11974_c0_g1	DUF4445 domain-containing protein
TRINITY_DN11985_c0_g1	DUF86 domain-containing protein
TRINITY_DN11918_c0_g1	Major Facilitator Superfamily (MFS)
TRINITY_DN2663_c0_g1	DNA replication and repair protein RecF
TRINITY_DN2627_c0_g1	flowering locus K homology domain
TRINITY_DN5446_c0_g1	actin-depolymerizing factor 5 isoform X2
TRINITY_DN5450_c0_g1	identified by MetaGeneAnnotator
TRINITY_DN5405_c0_g1	Cysteine-rich receptor-like protein kinase 29
TRINITY_DN5483_c0_g1	Histone deacetylase HDT1
TRINITY_DN16587_c0_g1	cathepsin F
TRINITY_DN14002_c0_g1	isoleucine--tRNA ligase
TRINITY_DN5730_c0_g1	ATP synthase CF1 epsilon subunit
TRINITY_DN5724_c0_g1	microtubule-associated protein futsch isoform X5
TRINITY_DN5700_c0_g1	rRNA intron-encoded homing endonuclease

## Sheet: Supplementary table 3
Table S3: up- and downregulated sequences of DEG
Tags	Name	Probability	Ranking
[DOWN]	TRINITY_DN11987_c0_g1	0.994178082191781	-96.1122541630947
[]	TRINITY_DN11974_c0_g1	0.629623287671233	10.0301881112168
[DOWN]	TRINITY_DN10702_c0_g1	0.969520547945205	-563.002994458315
[]	TRINITY_DN11368_c0_g1	0.843835616438356	64.0056177124596
[]	TRINITY_DN4074_c0_g1	0.182534246575342	8.00013216960042
[]	TRINITY_DN9743_c0_g1	0.736301369863014	-47.0033416291908
[]	TRINITY_DN10196_c0_g1	0.209417808219178	-8.00031735620076
[]	TRINITY_DN1808_c0_g1	0.849315068493151	-15.2211047933497
[]	TRINITY_DN6465_c0_g1	0.21027397260274	-1.08270777489018
[]	TRINITY_DN17859_c0_g1	0.889554794520548	34.0160367926152
[UP]	TRINITY_DN18069_c0_g1	0.995376712328767	119.07303756316
[UP]	TRINITY_DN44_c0_g1	0.925684931506849	150.003569917634
[]	TRINITY_DN13696_c0_g1	0.516952054794521	9.01021123919573
[UP]	TRINITY_DN9992_c0_g1	0.978082191780822	49.1725243680564
[DOWN]	TRINITY_DN2587_c0_g1	0.921232876712329	-85.0063033965882
[]	TRINITY_DN1745_c0_g1	0.73013698630137	170.000727531098
[UP]	TRINITY_DN18369_c0_g1	0.967465753424658	39.0096947059686
[]	TRINITY_DN12937_c0_g1	0.144520547945205	-3.00013784344608
[]	TRINITY_DN0_c0_g2	0.270376712328767	312.000012159744
[]	TRINITY_DN534_c0_g1	0.709075342465753	71.0016515017866
[DOWN]	TRINITY_DN965_c0_g1	0.931335616438356	-412.001547341563
[DOWN]	TRINITY_DN2899_c0_g1	0.992979452054795	-88.8151822062583
[]	TRINITY_DN957_c0_g1	0.738698630136986	-286.000451835636
[DOWN]	TRINITY_DN3414_c0_g1	0.964554794520548	-162.008640398337
[UP]	TRINITY_DN9491_c0_g1	0.99777397260274	163.124277955599
[UP]	TRINITY_DN1797_c0_g2	0.998801369863014	208.078853016672
[]	TRINITY_DN14307_c0_g1	0.862671232876712	-166.002433527984
[]	TRINITY_DN6925_c0_g1	0.413869863013699	20.0010069603106
[]	TRINITY_DN1023_c0_g1	0.829109589041096	-45.0078306471956
[DOWN]	TRINITY_DN15240_c0_g1	0.964212328767123	-129.011764070777
[UP]	TRINITY_DN12230_c0_g1	0.967808219178082	276.005762049575
[]	TRINITY_DN5651_c0_g1	0.838527397260274	-85.0036996908307
[]	TRINITY_DN13187_c0_g1	0.637157534246575	84.0008065564174
[DOWN]	TRINITY_DN4341_c0_g1	0.994349315068493	-104.084627825475
[DOWN]	TRINITY_DN270_c0_g1	0.950856164383562	-488.002171104555
[]	TRINITY_DN17255_c0_g1	0.417808219178082	-8.00413206752705
[]	TRINITY_DN14002_c0_g1	0.333047945205479	35.0002519354248
[UP]	TRINITY_DN18512_c0_g1	0.995205479452055	114.20534459489
[]	TRINITY_DN3077_c0_g1	0.8375	218.001301187935
[DOWN]	TRINITY_DN16361_c0_g1	0.995719178082192	-126.052526406014
[]	TRINITY_DN18467_c0_g1	0.842465753424658	81.0040811759987
[]	TRINITY_DN11454_c0_g1	0.870890410958904	475.001012297388
[]	TRINITY_DN8173_c0_g1	0.558561643835616	15.0051295549294
[UP]	TRINITY_DN1758_c0_g1	0.998801369863014	214.069459921048
[]	TRINITY_DN1793_c0_g1	0.870890410958904	782.000616447367
[]	TRINITY_DN2865_c0_g1	0.800856164383562	-377.000535813663
[UP]	TRINITY_DN11877_c0_g1	0.979965753424658	78.0394917580199
[]	TRINITY_DN13384_c0_g1	0.711301369863014	-98.0011230617669
[DOWN]	TRINITY_DN7299_c0_g1	0.963698630136986	-141.008831748495
[UP]	TRINITY_DN13259_c0_g1	0.997431506849315	1093.00448043076
[UP]	TRINITY_DN14932_c0_g1	0.964041095890411	122.013324368657
[UP]	TRINITY_DN18297_c0_g1	0.996575342465753	137.054868211487
[]	TRINITY_DN4763_c0_g1	0.133904109589041	3.00010022234853
[UP]	TRINITY_DN6486_c0_g1	0.906678082191781	21.1973367947014
[]	TRINITY_DN11049_c0_g1	0.650513698630137	160.000446738518
[DOWN]	TRINITY_DN15909_c0_g1	0.965582191780822	-205.006629333015
[]	TRINITY_DN4300_c0_g1	0.744520547945206	-25.0084250106344
[UP]	TRINITY_DN4931_c0_g1	0.914383561643836	35.0346592652468
[]	TRINITY_DN18494_c0_g1	0.687671232876712	12.0370276496712
[]	TRINITY_DN10033_c0_g1	0.887842465753425	19.2299439205204
[UP]	TRINITY_DN5853_c0_g1	0.994691780821918	106.214158082286
[]	TRINITY_DN18200_c0_g1	0.895205479452055	-28.0351977340728
[DOWN]	TRINITY_DN6654_c0_g1	0.990753424657534	-77.1455691730919
[]	TRINITY_DN561_c0_g1	0.387328767123288	7.00424868847375
[]	TRINITY_DN6341_c0_g1	0.287328767123288	19.0003104248394
[UP]	TRINITY_DN3487_c0_g1	0.966780821917808	1592.00086542504
[]	TRINITY_DN7611_c0_g1	0.233047945205479	-147.000018280004
[]	TRINITY_DN12156_c0_g1	0.255993150684932	17.0002282361842
[DOWN]	TRINITY_DN17497_c0_g1	0.998801369863014	-213.678878799647
[UP]	TRINITY_DN15147_c0_g1	0.996575342465753	130.190126503966
[]	TRINITY_DN5931_c0_g1	0.394349315068493	36.0003808138908
[UP]	TRINITY_DN17518_c0_g1	0.910616438356164	27.0534932168663
[]	TRINITY_DN2741_c0_g1	0.282876712328767	2.04261012574785
[UP]	TRINITY_DN12209_c0_g1	0.93458904109589	1496.00045423203
[DOWN]	TRINITY_DN15009_c0_g1	0.940924657534247	-84.0114506073073
[UP]	TRINITY_DN9412_c0_g1	0.997431506849315	926.004931219589
[DOWN]	TRINITY_DN1729_c0_g1	0.98013698630137	-126.017659538232
[]	TRINITY_DN6770_c0_g1	0.184075342465753	3.00082566262704
[UP]	TRINITY_DN8381_c0_g1	0.990068493150685	83.0623294489228
[UP]	TRINITY_DN2185_c0_g1	0.99486301369863	867.004885234803
[]	TRINITY_DN5483_c0_g1	0.819691780821918	-84.003153918101
[DOWN]	TRINITY_DN6137_c0_g1	0.925	-93.0068946028893
[]	TRINITY_DN17112_c0_g1	0.569520547945205	12.0083395828096
[UP]	TRINITY_DN6773_c0_g1	0.996061643835616	124.754573941278
[]	TRINITY_DN1668_c0_g1	0.14263698630137	21.000012439329
[DOWN]	TRINITY_DN4863_c0_g1	0.964212328767123	-152.009120342847
[]	TRINITY_DN1009_c0_g1	0.826027397260274	-1116.00023491036
[UP]	TRINITY_DN4828_c0_g1	0.999143835616438	224.049182296389
[]	TRINITY_DN530_c0_g1	0.393835616438356	35.000396306577
[]	TRINITY_DN6746_c0_g1	0.297260273972603	35.0001804536816
[]	TRINITY_DN11835_c0_g1	0.758904109589041	-457.000347028785
[UP]	TRINITY_DN408_c0_g1	0.997602739726027	222.025388538031
[]	TRINITY_DN6934_c0_g1	0.25	-8.00056903559989
[]	TRINITY_DN2074_c0_g2	0.263869863013699	32.0001172937446
[]	TRINITY_DN526_c0_g1	0.324143835616438	-311.000023908195
[]	TRINITY_DN1841_c0_g1	0.498801369863014	241.000107797687
[]	TRINITY_DN15779_c0_g1	0.208561643835616	16.0001015408114
[DOWN]	TRINITY_DN15814_c0_g1	0.950342465753425	-187.006263198049
[]	TRINITY_DN18503_c0_g1	0.74486301369863	75.0020293176661
[]	TRINITY_DN1676_c0_g1	0.680650684931507	64.0014352613176
[]	TRINITY_DN7253_c0_g1	0.857876712328767	-70.0063366420798
[UP]	TRINITY_DN8014_c0_g1	0.951883561643836	530.002167698649
[DOWN]	TRINITY_DN7746_c0_g1	0.911301369863014	-52.0118043947755
[]	TRINITY_DN13954_c0_g1	0.132191780821918	-2.00010469213328
[DOWN]	TRINITY_DN16756_c0_g1	0.984075342465753	-284.008633250399
[UP]	TRINITY_DN13378_c0_g1	0.955993150684932	33.1557022381693
[]	TRINITY_DN8347_c0_g1	0.671061643835616	27.0042032507852
[UP]	TRINITY_DN14248_c0_g1	0.983561643835616	319.006556440435
[]	TRINITY_DN470_c0_g1	0.870890410958904	865.000551083084
[]	TRINITY_DN5405_c0_g1	0.657876712328767	84.0009908677151
[]	TRINITY_DN6329_c0_g1	0.423630136986301	-36.0004791828914
[]	TRINITY_DN14884_c0_g1	0.141780821917808	-2.00024065258455
[DOWN]	TRINITY_DN3312_c0_g1	0.994691780821918	-124.046538177724
[]	TRINITY_DN5288_c0_g1	0.784246575342466	45.0050014414566
[]	TRINITY_DN18335_c0_g1	0.411301369863014	23.0007705159364
[]	TRINITY_DN16397_c0_g1	0.555308219178082	31.0015144389295
[UP]	TRINITY_DN1101_c0_g1	0.999657534246575	747.008593842801
[UP]	TRINITY_DN12263_c0_g1	0.984075342465753	612.003566197134
[]	TRINITY_DN15512_c0_g1	0.570034246575343	-239.000179095437
[]	TRINITY_DN15169_c0_g1	0.811130136986301	-13.3545547864344
[]	TRINITY_DN12403_c0_g1	0.799828767123288	-12.2225754273732
[DOWN]	TRINITY_DN9267_c0_g1	0.999486301369863	-270.034916945932
[]	TRINITY_DN2048_c0_g1	0.870890410958904	-917.000539301759
[UP]	TRINITY_DN11549_c0_g1	0.995034246575342	107.069079540883
[UP]	TRINITY_DN3473_c0_g1	0.995205479452055	114.20534459489
[]	TRINITY_DN1212_c0_g1	0.679452054794521	-49.001960861374
[]	TRINITY_DN17082_c0_g1	0.789212328767123	-12.3803021422346
[]	TRINITY_DN17360_c0_g1	0.844691780821918	520.000582653325
[]	TRINITY_DN15562_c0_g1	0.244349315068493	-3.00335968504356
[]	TRINITY_DN9789_c0_g1	0.449143835616438	-4.60977222864644
[UP]	TRINITY_DN13000_c0_g1	0.983561643835616	259.009218299347
[]	TRINITY_DN14334_c0_g1	0.897431506849315	20.2131867514044
[]	TRINITY_DN9081_c0_g1	0.54263698630137	20.0025907746541
[DOWN]	TRINITY_DN10296_c0_g1	0.943664383561644	-84.0126772615269
[]	TRINITY_DN9408_c0_g1	0.155308219178082	-3.00021150303516
[DOWN]	TRINITY_DN8930_c0_g1	0.984417808219178	-373.006947557613
[]	TRINITY_DN4917_c0_g1	0.813698630136986	107.00223431544
[]	TRINITY_DN3028_c0_g1	0.304280821917808	2.13145919195859
[]	TRINITY_DN18556_c0_g1	0.715239726027397	-102.001110286115
[]	TRINITY_DN414_c0_g1	0.726883561643836	-68.001879914148
[]	TRINITY_DN5538_c0_g1	0.117123287671233	0.0
[]	TRINITY_DN16954_c0_g1	0.66027397260274	22.0055240440377
[UP]	TRINITY_DN15123_c0_g1	0.935958904109589	489.001440622015
[UP]	TRINITY_DN8843_c0_g1	0.965239726027397	187.007033354776
[]	TRINITY_DN9331_c0_g1	0.614897260273973	-44.0014938048979
[]	TRINITY_DN6409_c0_g1	0.804794520547945	512.000416733597
[DOWN]	TRINITY_DN13874_c0_g1	0.993150684931507	-89.8130161102331
[UP]	TRINITY_DN7113_c0_g1	0.987842465753425	68.867852587057
[UP]	TRINITY_DN11501_c0_g1	0.900342465753425	31.0294028755692
[]	TRINITY_DN3099_c0_g1	0.488013698630137	-454.000051315198
[DOWN]	TRINITY_DN11456_c0_g1	0.938527397260274	-844.000877719526
[UP]	TRINITY_DN10028_c0_g1	0.998801369863014	823.007717993325
[]	TRINITY_DN15933_c0_g1	0.525342465753425	-11.0074307392054
[]	TRINITY_DN10772_c0_g1	0.448801369863014	87.0002390100513
[UP]	TRINITY_DN7614_c0_g1	0.949315068493151	186.005744974746
[UP]	TRINITY_DN8325_c0_g1	0.988527397260274	916.003406616798
[UP]	TRINITY_DN11403_c0_g1	0.991609589041096	137.032247670449
[DOWN]	TRINITY_DN14767_c0_g1	0.966438356164384	-132.014785527071
[DOWN]	TRINITY_DN4084_c0_g1	0.994349315068493	-104.069668739275
[UP]	TRINITY_DN5724_c0_g1	0.935958904109589	334.002195338755
[]	TRINITY_DN8080_c0_g1	0.784417808219178	-71.0027833498001
[]	TRINITY_DN8020_c0_g1	0.615924657534247	28.0026746382881
[]	TRINITY_DN2425_c1_g1	0.895205479452055	-28.0351977340728
[]	TRINITY_DN2627_c0_g1	0.725171232876712	43.0033738691313
[]	TRINITY_DN14754_c0_g1	0.638527397260274	18.0067984966846
[DOWN]	TRINITY_DN16728_c0_g1	0.995034246575342	-115.067560244514
[]	TRINITY_DN17537_c0_g1	0.174486301369863	-5.0002071541294
[UP]	TRINITY_DN11197_c0_g1	0.993150684931507	89.1369158350245
[]	TRINITY_DN2732_c0_g1	0.463013698630137	-14.0024074684147
[UP]	TRINITY_DN934_c0_g1	0.985445205479452	79.0443565730988
[]	TRINITY_DN18464_c0_g1	0.53236301369863	5.09901951359278
[UP]	TRINITY_DN16956_c0_g1	0.969178082191781	304.005454144736
[DOWN]	TRINITY_DN15704_c0_g1	1.0	-836.056377470132
[DOWN]	TRINITY_DN17607_c0_g1	0.996575342465753	-135.741139877373
[]	TRINITY_DN6916_c0_g1	0.453595890410959	675.000029452348
[UP]	TRINITY_DN3703_c0_g1	0.968664383561644	203.009067308084
[]	TRINITY_DN6273_c0_g1	0.722602739726027	58.0022360317935
[]	TRINITY_DN1488_c0_g1	0.556849315068493	-21.002692363527
[]	TRINITY_DN11860_c0_g1	0.64263698630137	-26.0035454922986
[]	TRINITY_DN16052_c0_g1	0.782191780821918	114.001479373105
[UP]	TRINITY_DN5620_c0_g1	0.995034246575342	109.075238122976
[UP]	TRINITY_DN363_c0_g1	0.938527397260274	222.003767484596
[]	TRINITY_DN15900_c0_g1	0.688013698630137	67.0014300720153
[]	TRINITY_DN7082_c0_g1	0.556335616438356	-131.000289342843
[]	TRINITY_DN17284_c0_g1	0.526369863013699	-29.001340702628
[]	TRINITY_DN7987_c0_g1	0.276541095890411	5.00189036455655
[DOWN]	TRINITY_DN16587_c0_g1	0.975171232876712	-54.0663672640298
[]	TRINITY_DN15803_c0_g1	0.70958904109589	151.000700916478
[UP]	TRINITY_DN10479_c0_g1	0.92791095890411	33.0503218546262
[]	TRINITY_DN14448_c0_g1	0.744006849315068	12.0415945787923
[DOWN]	TRINITY_DN9532_c0_g1	0.99486301369863	-981.004139235084
[UP]	TRINITY_DN9988_c0_g1	0.998287671232877	187.041574345034
[]	TRINITY_DN11985_c0_g1	0.538356164383562	119.000278589189
[UP]	TRINITY_DN13507_c0_g1	0.938184931506849	214.003755216276
[DOWN]	TRINITY_DN18192_c0_g1	0.913013698630137	-22.1823216458191
[UP]	TRINITY_DN13033_c0_g1	0.969691780821918	398.004558568535
[]	TRINITY_DN86_c0_g1	0.236130136986301	14.0002277321031
[DOWN]	TRINITY_DN2166_c0_g1	0.96763698630137	-163.012108360195
[]	TRINITY_DN15816_c0_g1	0.774486301369863	-11.2222559262571
[UP]	TRINITY_DN12162_c0_g1	0.994520547945206	101.220162319294
[]	TRINITY_DN6578_c0_g1	0.777739726027397	77.0021752344228
[UP]	TRINITY_DN1505_c0_g1	0.945547945205479	891.000982801573
[DOWN]	TRINITY_DN18599_c0_g1	0.994006849315068	-464.007804828501
[UP]	TRINITY_DN3846_c0_g1	0.988527397260274	588.005365633074
[]	TRINITY_DN8812_c0_g1	0.78972602739726	37.0068475483244
[]	TRINITY_DN12787_c0_g1	0.735445205479452	10.1620141612913
[UP]	TRINITY_DN6701_c0_g1	0.930821917808219	105.006965375844
[UP]	TRINITY_DN13796_c0_g1	0.999486301369863	277.649788557974
[DOWN]	TRINITY_DN3818_c0_g1	0.968835616438356	-224.007842796796
[UP]	TRINITY_DN12168_c0_g1	0.967123287671233	149.011999950377
[]	TRINITY_DN12719_c0_g1	0.706164383561644	47.00252494761
[]	TRINITY_DN4647_c0_g1	0.774486301369863	-65.0028068791193
[]	TRINITY_DN11918_c0_g1	0.68236301369863	-23.0060684241881
[UP]	TRINITY_DN10914_c0_g1	0.918835616438356	30.0496001979531
[UP]	TRINITY_DN7947_c0_g1	0.978082191780822	49.1725243680564
[DOWN]	TRINITY_DN18431_c0_g1	0.993150684931507	-89.2364508293798
[]	TRINITY_DN2663_c0_g1	0.294178082191781	25.0002599928003
[UP]	TRINITY_DN12805_c0_g1	0.988356164383562	812.003507239423
[DOWN]	TRINITY_DN8337_c0_g1	0.967465753424658	-38.2449874160965
[]	TRINITY_DN15_c0_g1	0.495547945205479	32.0009778937632
[]	TRINITY_DN13201_c0_g1	0.475684931506849	54.0004579461051
[]	TRINITY_DN3402_c0_g1	0.826883561643836	-520.000517025949
[UP]	TRINITY_DN10152_c0_g1	0.996575342465753	135.085567923989
[]	TRINITY_DN18523_c0_g1	0.632876712328767	17.0070696835194
[DOWN]	TRINITY_DN6760_c0_g1	0.928253424657534	-1652.00032382793
[UP]	TRINITY_DN6147_c0_g1	0.983904109589041	378.005575707766
[DOWN]	TRINITY_DN5446_c0_g1	0.963356164383562	-93.0188130542993
[]	TRINITY_DN9307_c0_g1	0.354109589041096	4.01451194783705
[UP]	TRINITY_DN1575_c0_g1	0.99777397260274	173.038451514591
[UP]	TRINITY_DN4159_c0_g1	0.987671232876712	85.0468323547893
[UP]	TRINITY_DN18492_c0_g1	0.982534246575342	166.014006974101
[]	TRINITY_DN17155_c0_g1	0.531164383561644	-8.01932500640061
[]	TRINITY_DN2371_c0_g1	0.213184931506849	10.0002383345931
[UP]	TRINITY_DN13974_c0_g1	0.994349315068493	105.063872538016
[DOWN]	TRINITY_DN16686_c0_g1	0.999657534246575	-283.117322638711
[UP]	TRINITY_DN6050_c0_g1	0.928424657534247	7635.0000711056
[]	TRINITY_DN14602_c0_g1	0.523801369863014	352.000088637935
[]	TRINITY_DN2512_c0_g1	0.644006849315068	2108.0000329817
[UP]	TRINITY_DN10891_c0_g1	0.995205479452055	111.105709906529
[DOWN]	TRINITY_DN9980_c0_g1	0.948630136986301	-36.0672592756734
[UP]	TRINITY_DN12143_c0_g1	0.965582191780822	39.12600066914
[]	TRINITY_DN16799_c0_g1	0.78458904109589	-156.001062865218
[]	TRINITY_DN5730_c0_g1	0.263527397260274	1.4142135623731
[]	TRINITY_DN17950_c0_g1	0.323630136986301	-14.0006572097878
[UP]	TRINITY_DN103_c0_g1	0.96986301369863	544.003357511018
[DOWN]	TRINITY_DN6594_c0_g1	0.999486301369863	-326.025941149446
[DOWN]	TRINITY_DN13506_c0_g1	0.998458904109589	-295.020547439983
[]	TRINITY_DN8555_c0_g1	0.306678082191781	21.0003274099951
[]	TRINITY_DN123_c0_g1	0.787842465753425	1242.00014535183
[]	TRINITY_DN15356_c0_g1	0.788013698630137	-81.0024214370135
[]	TRINITY_DN6404_c0_g1	0.866609589041096	-275.001526113136
[UP]	TRINITY_DN7819_c0_g1	0.992808219178082	195.019414618747
[UP]	TRINITY_DN1882_c0_g1	0.997602739726027	448.011899925815
[UP]	TRINITY_DN16750_c0_g1	0.984075342465753	306.008640364108
[DOWN]	TRINITY_DN17261_c0_g1	0.925684931506849	-24.1636346946895
[UP]	TRINITY_DN13920_c0_g1	0.94777397260274	29.2003849481729
[]	TRINITY_DN14513_c0_g1	0.788184931506849	23.0162626599413
[DOWN]	TRINITY_DN6199_c0_g1	0.924486301369863	-79.0083342913941
[UP]	TRINITY_DN4053_c0_g1	0.995719178082192	120.080358312017
[DOWN]	TRINITY_DN16700_c0_g1	0.931164383561644	-363.001738271391
[]	TRINITY_DN7737_c0_g1	0.58972602739726	56.00093277867
[]	TRINITY_DN12470_c0_g1	0.897431506849315	20.2131867514044
[]	TRINITY_DN12470_c0_g2	0.889554794520548	33.0191154946868
[DOWN]	TRINITY_DN345_c0_g1	0.946404109589041	-35.0608133683441
[DOWN]	TRINITY_DN7377_c0_g1	0.996061643835616	-184.027303475639
[UP]	TRINITY_DN9094_c0_g1	0.918835616438356	73.0079081412075
[]	TRINITY_DN1376_c1_g1	0.870890410958904	1033.00045935097
[]	TRINITY_DN18382_c0_g1	0.767979452054795	23.0126510681941
[DOWN]	TRINITY_DN4327_c0_g1	0.941438356164384	-73.01537342
[UP]	TRINITY_DN889_c0_g1	0.938527397260274	26.2772896529021
[]	TRINITY_DN5642_c0_g1	0.582191780821918	-85.0005817046386
[DOWN]	TRINITY_DN3402_c1_g1	0.945719178082192	-6983.00012836917
[]	TRINITY_DN9233_c0_g1	0.383390410958904	-18.0009184536708
[]	TRINITY_DN9558_c0_g1	0.897431506849315	-20.2131867514044
[]	TRINITY_DN13283_c0_g1	0.758904109589041	511.000309915605
[]	TRINITY_DN14981_c0_g1	0.553767123287671	16.0043797755954
[DOWN]	TRINITY_DN1663_c0_g1	0.928767123287671	-227.002564957327
[]	TRINITY_DN3288_c0_g1	0.862671232876712	86.0051071987257
[UP]	TRINITY_DN13505_c0_g1	0.937157534246575	155.005318414756
[UP]	TRINITY_DN7024_c0_g1	0.994520547945206	105.076162853427
[]	TRINITY_DN13753_c0_g1	0.330993150684932	-30.0002888343473
[UP]	TRINITY_DN15551_c0_g1	0.988527397260274	374.008386434462
[UP]	TRINITY_DN9506_c0_g1	0.983561643835616	285.007616371563
[UP]	TRINITY_DN206_c0_g1	0.981849315068493	150.017279009189
[UP]	TRINITY_DN5450_c0_g1	0.997431506849315	575.008259387732
[]	TRINITY_DN5700_c0_g1	0.274486301369863	2.05786998451134
[DOWN]	TRINITY_DN17009_c0_g1	0.951883561643836	-38.0610722947898
[]	TRINITY_DN18075_c0_g1	0.745034246575342	-61.0026594561259
[]	TRINITY_DN7979_c0_g1	0.233219178082192	12.0002629068961
[UP]	TRINITY_DN5029_c0_g1	0.935102739726027	26.1293898317615
[DOWN]	TRINITY_DN10997_c0_g1	0.996061643835616	-185.028265716173
[DOWN]	TRINITY_DN3259_c0_g1	0.968150684931507	-183.009541409716
