# Supplementary material for: Natural immunity stimulation using ELICE16INDURES® plant conditioner in field culture of soybean
Source: Heliyon. 2023 Jan 10;9(1):e12907. doi: 10.1016/j.heliyon.2023.e12907 (PMC9860300; doi:10.1016/j.heliyon.2023.e12907)
Supplement: Multimedia component 2 [file mmc2.xlsx]

## Sheet: Run Information
File Name	20220408_Szója_7primer_6minta.pcrd
Created By User	admin
Notes
ID
Run Started	04/08/2022 09:43:55 UTC
Run Ended	04/08/2022 10:53:17 UTC
Sample Vol	20
Lid Temp	105
Protocol File Name	PrimePCR.prcl
Plate Setup File Name	Default_PrimePCR_96_runfile.pltd
Base Serial Number	CT019608
Optical Head Serial Number	785BR13683
CFX Maestro Version	3.1.1517.0823.

## Sheet: SYBR
	Cycle	A7	A8	A9	A10	A11	A12	B7	B8	B9	B10	B11	B12	C7	C8	C9	C10	C11	C12	D7	D8	D9	D10	D11	D12	E7	E8	E9	E10	E11	E12	F7	F8	F9	F10	F11	F12	G7	G8	G9	G10	G11	G12
	1	-10.4315	-21.2244	-20.7281	-10.1372	-17.1505	-2.2791	-14.2806	-9.40496	-9.00854	-14.1017	-21.7811	-16.043	-18.5223	-22.2217	-11.4473	-5.5452	-12.3638	-16.6691	-18.4635	-13.5619	-16.1162	-20.6618	-17.9583	-24.2324	-10.076	-17.6403	-10.6424	-16.023	-15.0061	-14.389	-9.53448	-15.2726	-16.4876	-13.398	-13.4108	-18.5724	-12.521	-12.362	-11.4362	-7.02275	-15.4943	-10.1995
	2	-3.15378	-8.15209	-9.24546	-7.11163	1.24352	3.9925	-6.98528	0.881239	-2.01961	-1.27463	-8.98314	-2.94267	-4.79733	-8.98724	-0.822535	2.65614	-2.89493	-6.77436	-12.0209	-12.3265	-3.93514	-9.8982	-9.98223	-7.67525	1.11782	-10.0138	-0.300529	-5.59569	-6.32231	-6.43143	-2.53081	-1.87738	-5.7462	-4.76034	-4.26404	-4.89019	-0.102403	-0.922186	-8.19758	-5.31566	-6.43274	-0.949674
	3	1.91331	-1.46985	0.986506	-3.25806	1.87551	1.40309	3.0041	4.01354	-2.05066	-1.92524	-1.98427	3.37232	4.15508	2.49692	-1.68999	1.90279	0.303815	1.68725	-2.08167	-2.73042	-1.3931	2.50856	-2.11134	-1.84707	-3.49328	-4.49101	0.772235	-1.46672	-0.887418	3.86603	1.35721	1.63131	0.813226	-2.25031	1.29331	1.21854	2.06101	0.775986	-3.39579	2.24096	4.07641	0.0445808
	4	2.74991	1.07169	-0.192499	4.27855	4.16388	1.89004	5.13192	0.640107	0.390426	2.64601	1.34767	2.60318	3.06459	2.12496	3.22891	3.32104	2.75294	2.40487	-1.62076	1.1343	1.20294	-0.795043	-2.14118	-0.986712	3.45443	1.6904	1.66205	4.11005	5.8777	1.64746	0.920355	-1.56453	0.23511	1.06304	5.35286	1.75389	4.0417	3.23647	1.9995	1.6084	6.76276	2.78716
	5	2.33581	0.0623773	3.91403	4.84619	3.57322	6.72896	1.93565	5.12679	4.72451	0.366339	8.50512	1.21515	4.93093	2.84243	4.22959	6.2754	1.42873	8.00014	1.89013	1.2398	3.75965	5.18239	3.7448	4.842	3.48632	0.797681	3.06414	5.72981	7.75102	2.5848	4.38709	2.86384	0.366131	0.733812	1.14148	3.97122	8.04615	3.59416	3.09383	0.870445	5.18887	3.88654
	6	0.973517	3.62847	2.65479	2.69093	7.64896	0.234017	5.71861	5.05121	4.53416	3.38439	3.35654	0.220594	4.71933	2.88853	1.02149	5.4308	5.08632	1.35551	-0.844798	3.61702	2.23949	7.40004	5.90857	1.05947	2.96445	6.12332	-1.18839	0.23495	1.05116	3.87609	-0.152925	4.93935	4.7825	5.07097	7.09303	-1.13537	6.46209	3.27956	5.21321	1.10361	4.33754	6.87773
	7	2.90128	1.46385	5.9463	7.21582	5.94153	1.18177	2.23303	2.92678	2.47888	6.16607	6.16279	2.88155	2.4845	2.30556	5.24295	6.59803	5.28848	2.49394	4.45425	3.20932	3.09987	-0.702663	5.93069	3.73331	3.21956	0.747898	2.38334	1.98595	6.18552	-0.117167	0.777286	2.04624	3.03345	4.12481	2.72529	7.20959	2.13294	5.12359	1.03736	3.82333	2.4497	3.78298
	8	5.26155	5.68787	3.93911	3.3266	5.3255	7.91466	1.07566	0.564498	5.35346	3.651	7.00967	1.62574	-2.28808	0.605808	3.39022	4.61107	-1.32101	1.22732	7.49218	8.19228	2.15994	1.38441	6.04599	4.90836	2.04174	6.02184	9.07048	6.07686	1.18279	4.1861	3.32411	4.31986	2.03478	4.53255	3.20862	2.93387	1.41756	0.682661	5.32735	5.59679	2.67807	3.34526
	9	2.84858	4.71832	3.85152	6.11583	4.74728	-0.840918	2.59799	2.31705	2.74563	2.65886	4.17467	7.75703	-1.89371	1.63844	5.49448	1.63563	-1.05399	-0.382057	3.13972	7.83642	5.04349	3.29963	1.39988	4.26885	5.17659	2.13007	1.92697	2.69894	-2.17698	1.17813	2.83333	3.54196	3.34941	6.79278	1.29787	0.930247	3.97567	4.57608	-0.257511	0.900347	3.19405	-2.02449
	10	3.8679	2.90814	5.3015	-1.08688	0.974623	4.28731	2.67546	2.36176	2.22914	3.50899	1.8803	0.598027	-0.3296	-0.180357	-0.195974	0.135092	4.08998	1.59773	6.80923	6.61321	3.20927	2.32326	4.32761	6.25818	-1.1821	0.134	1.50193	2.50449	-0.802772	-0.763804	1.4895	-0.193484	1.85016	-0.950871	-0.295983	2.50479	0.315899	2.51433	2.39024	1.29284	-2.66471	1.75729
	11	0.219113	8.02548	1.12516	-0.664629	-2.84976	-2.11519	0.175157	-0.317177	-1.07613	-0.506836	-0.113585	-3.6822	-5.31297	5.51965	-2.85105	-7.07277	-0.363304	-5.65212	4.1795	-4.36617	1.19004	0.990121	1.5101	5.42181	2.03056	4.07917	-0.725623	-0.728523	-0.770506	2.97303	4.02338	2.55288	3.75611	2.09876	-2.32578	0.357238	1.42815	3.65997	3.86561	0.817115	-1.1105	-0.970552
	12	-0.771913	4.11227	-0.0406672	-4.30405	-0.614323	3.7495	-0.66875	0.148343	1.57451	-1.22111	-1.53977	-2.1912	1.2354	-3.60941	-2.69247	-3.74932	-3.3956	-2.0018	-1.10471	2.72008	0.52577	-0.065289	2.34748	-0.792198	1.05083	5.81593	1.01849	-2.41005	2.86506	4.42338	3.7046	-1.28746	1.71824	-2.54241	-0.553206	2.81193	-0.864805	-2.38465	1.09537	-0.9854	-5.06284	-0.278319
	13	-1.92223	-0.262249	-5.70335	0.24743	-5.64842	5.6828	-5.35088	-2.85796	-0.0336297	-2.61966	-5.42639	-8.58838	-3.77455	-5.95441	-1.25806	-6.22345	4.31173	-1.1266	-3.83879	1.30068	1.78031	-2.67175	-4.79607	-0.813746	-1.29744	1.42627	0.343154	0.15572	1.8857	-3.4481	2.63593	0.498992	-0.740694	2.24313	-2.75327	0.743908	-8.40305	-1.90889	-0.806917	-0.47558	-5.46653	1.32091
	14	-4.55914	3.46241	-5.50236	-3.34003	-9.32912	-5.70274	-2.48661	0.064543	-8.07214	-4.89982	-3.17369	-0.523585	1.93047	-4.90861	-5.63587	-8.31752	0.200445	-2.8538	1.49917	-2.98707	-0.949282	-7.37034	-1.10588	-0.782656	0.205428	0.953863	2.65198	-0.974013	-1.23745	-3.47142	-0.760469	-3.38113	-2.47659	-3.10843	-2.03406	-2.06108	-4.05732	-0.921083	4.78427	0.152785	0.0856722	-5.90234
	15	-2.27668	-4.50076	-5.99783	-2.64115	-6.29013	-5.72734	-3.21147	-7.16173	-4.67064	-2.48479	-7.88726	0.126054	-4.95856	-5.70235	-5.98859	-10.2528	-5.39594	0.901414	-5.98151	-5.56417	-1.00906	2.30266	-6.23757	-4.77458	1.23701	-1.77867	-2.90101	-4.54782	-2.41416	0.37104	-5.0892	-1.81788	0.534449	-2.35892	-2.75972	-4.94412	-3.70641	-2.83817	-5.90048	-4.18675	-3.74884	-1.70097
	16	-3.91367	-6.94275	-9.01763	-5.29504	-1.17543	-1.20408	-6.78951	-3.85696	-5.09687	-0.833791	2.07091	-1.18318	-2.53945	-2.60472	1.50562	-3.64218	-2.76338	0.028026	-0.366123	-1.44897	-2.94871	-4.56453	-0.575529	-1.39067	-0.900487	-3.64448	-3.3524	0.174179	-1.51394	-2.70231	-2.13499	-3.21269	-1.04433	-3.16165	-0.988858	-3.59376	-4.23712	-6.70095	-1.16408	-2.63773	-9.30633	-1.07508
	17	-5.07813	-5.74365	-3.47939	-6.22717	-4.38288	-12.683	-5.71434	-4.70901	-1.18458	-5.33654	-12.3993	4.06722	-2.61932	-0.283355	1.5849	1.82307	-6.67854	-2.70009	-1.89231	-4.87005	-4.4301	-3.84567	-4.77455	-4.62165	1.16758	-3.10503	-4.60736	-4.00559	-6.81991	-6.14426	-4.67662	-1.01961	-3.31935	1.53117	-4.83264	-5.89964	-8.35917	-3.50448	-0.279546	-1.9579	-10.0128	-10.4421
	18	-4.79479	-8.43348	-5.55098	-1.74058	-8.12797	-3.20189	-11.6845	-4.47986	-0.504514	0.654968	-8.17251	-5.45827	5.07267	3.39369	14.3791	7.32935	-0.836636	-2.83504	-4.78313	-5.86877	-1.13584	0.949728	-7.90608	-6.40363	-2.31085	-6.021	-3.37528	1.05915	-5.09051	-1.70877	-6.21803	-2.32146	-7.35511	-6.80354	-1.40416	-5.1401	-3.84024	-4.76341	-7.99209	-5.90345	-1.64544	1.47863
	19	-2.00029	-4.45975	0.553941	-0.858253	-8.53494	-8.60472	0.7246	-5.05404	3.6715	4.0548	-3.35521	-2.52093	15.0116	15.5631	29.9988	23.1293	0.403004	1.32755	-5.91328	-5.04096	-6.13919	-3.37947	-2.0601	-5.50502	-1.13486	-5.6657	-7.21895	-6.69683	-4.38715	-3.48019	-1.817	-6.79387	-1.84757	-7.23766	-4.51023	-6.80147	-4.91055	-10.5858	-5.18821	-3.0264	-0.655231	0.383004
	20	-1.59889	-4.07492	8.4982	2.04954	-4.60312	-10.6682	9.37376	5.8225	14.3167	11.8329	-0.970034	5.03158	45.6309	38.6705	61.9355	63.6605	17.4331	15.9805	1.13382	-5.52825	-3.50367	0.876453	-5.57474	0.57349	-2.99646	1.25169	-4.21317	-3.10478	-4.40733	-6.07979	0.558329	-2.43039	-1.4787	2.51702	-4.36916	-0.850087	-2.21998	0.0787789	-0.529865	-6.21038	-1.72928	-6.87976
	21	8.45221	4.78939	18.7831	20.7329	0.27519	2.34773	23.386	23.839	40.2895	41.9605	3.64891	11.8332	86.9393	87.3758	141.753	145.906	35.5524	31.1605	2.71187	-1.4136	3.62669	-0.153954	0.757349	-5.91726	-1.4675	-2.35028	0.382622	-3.69613	0.449169	-1.69871	3.60497	7.27032	1.46547	5.14487	2.96263	5.87728	-2.87022	-1.6412	-1.50053	5.37009	0.654335	-1.12763
	22	16.229	22.3457	48.4484	52.4468	8.62484	6.49091	53.0317	54.7529	81.3845	91.0608	29.5557	38.1733	193.459	172.829	278.986	283.451	69.7001	76.0927	13.1247	4.60735	17.8054	18.5906	6.85465	3.35624	0.682084	5.19893	1.53541	8.62545	-0.0559622	-3.89044	15.3295	14.7509	17.3343	13.4683	23.4818	20.6641	5.81479	3.73881	5.49846	3.31778	10.7956	3.01007
	23	52.548	59.9368	107.023	123.654	30.3448	27.8809	120.423	123.004	177.591	185.585	69.9487	81.0518	374.364	355.623	550.425	564.064	153.978	155.523	33.5035	22.9605	41.4106	46.0643	17.8268	22.28	13.6888	13.0348	21.4748	16.0677	7.06262	6.66974	39.0162	39.2546	45.7308	42.9566	49.7724	49.7813	29.7768	26.0515	14.2053	15.292	19.634	21.3841
	24	114.059	121.023	227.72	250.147	69.7883	62.854	246.201	251.734	359.426	361.845	152.191	157.759	712.25	674.532	1017.31	1047.78	304.834	302.229	64.4269	60.601	96.6092	99.2542	41.541	38.2332	30.7205	46.1154	45.6091	45.7829	18.5998	21.2148	83.3723	93.4076	82.9514	98.0173	107.814	110.32	56.5273	54.3861	37.3882	36.1421	56.9762	55.5354
	25	240.122	246.939	441.59	488.365	155.931	142.882	488.872	501.957	693.573	711.217	313.053	307.38	1303.63	1234.3	1753.88	1826.83	588.044	584.076	138.828	138.301	200.807	210.896	92.1809	87.8025	76.2016	91.6454	95.9575	96.9545	51.0663	41.8852	179.435	190.933	183.292	192.375	225.769	219.846	125.505	121.111	79.4115	75.6346	116.406	116.074
	26	468.838	494.505	862.4	941.948	325.57	282.823	932.301	949.456	1271.31	1300.14	616.537	602.056	2203.14	2086.91	2695.68	2817.51	1097.98	1086.24	266.343	276.398	408.513	407.076	193.633	178.812	157.97	198.81	202.985	202.279	109.118	101.025	349.018	381.962	360.213	384.601	452.989	444.568	245.956	249.615	166.805	156.448	241.651	225.821
	27	899.905	958.477	1562.88	1696.31	642.999	567.948	1654.01	1676.69	2126.8	2188.58	1154.07	1120.3	3225.86	3049.7	3445.94	3633.05	1908.51	1902.37	518.101	532.415	765.56	769.32	391.456	361.643	305.119	387.291	391.986	398.399	226.292	201.054	681.247	728.049	687.791	735.594	860.144	846.241	480.985	491.488	325.338	309.085	459.796	445.087
	28	1631.18	1728.92	2562.35	2743.98	1214.26	1071.27	2612.18	2639.39	3031.33	3149.99	2003.44	1940.39	4059.76	3836.12	3986.08	4225.92	3001.8	2987.97	950.778	993.58	1352.91	1385.97	744.693	694.195	597.953	735.945	748.154	766.918	438.811	401.342	1241.54	1316.31	1245.48	1327.96	1532.66	1513.38	913.354	924.89	629.148	595.141	879.263	835.609
	29	2649.31	2794.02	3464.62	3655.65	2114.64	1876.8	3453.91	3464.25	3775.78	3943.19	3081.09	2941.15	4601.04	4347.95	4272.9	4548.14	3906.89	3895.58	1643.59	1723.34	2168.93	2246.38	1339.3	1255.27	1108.61	1352.36	1349.19	1398.83	843.374	766.525	2075.54	2183.94	2043.07	2183.32	2490.73	2449.14	1613.71	1645.29	1145.38	1098.3	1563.2	1482.83
	30	3556.82	3738.39	4124.76	4310.8	3243.46	2888.97	4117.16	4109.4	4280.21	4489.19	3961.55	3742.29	4868.83	4601.69	4403.94	4695.19	4564.73	4555	2549.57	2681.6	2963.88	3141.74	2224.1	2096.31	1897.63	2303.17	2220.76	2360.65	1523.58	1383.73	2980.7	3110.38	2872.93	3056.63	3445.95	3343.25	2579.67	2616.03	1927.15	1851.76	2533.87	2421.99
	31	4216.65	4420.32	4498.3	4666.98	4055.95	3668.59	4532.04	4510.34	4567.08	4803.85	4638.74	4352.62	4983.33	4710.62	4471.35	4773.08	4920.41	4910.49	3361.81	3552.01	3611.33	3886.18	3179.03	3039.05	2917.43	3411.41	3109.94	3424.63	2542.67	2317.64	3721.07	3864.02	3535.34	3754.51	4201.09	4045.14	3509.51	3534.28	2847.2	2798.07	3498.69	3355.86
	32	4584.65	4800.56	4696.62	4862.78	4618.81	4213.33	4754.7	4721.15	4710.34	4963.44	5047.66	4713.37	5040.43	4767.91	4514.46	4822.02	5084.71	5072.8	4004.41	4243.8	4045.99	4401.95	3981.31	3835.58	3718.45	4314.9	3792.17	4275.7	3615.63	3320.6	4211.62	4356.72	3955.47	4197.62	4672.43	4481.28	4254.9	4265.92	3530.35	3547.63	4282.61	4115.79
	33	4779.84	5002.32	4828.4	4995.03	4912.54	4498.79	4863.97	4828.8	4781.62	5038.08	5258.12	4897.97	5074.58	4799.82	4542.53	4853.39	5163.76	5150.7	4419.7	4687.72	4298.01	4709.51	4547.09	4406.2	4299.71	4917.77	4211.25	4828.54	4458.62	4112.99	4467.93	4615.45	4166.49	4423.09	4910.27	4701.98	4745.16	4740.7	4044.91	4120.1	4810.05	4627.92
	34	4905.4	5132.34	4922.86	5089.93	5071.82	4650.06	4917.51	4879.4	4816.31	5074.2	5358.38	4986.19	5091.37	4818.02	4557.13	4869.15	5203.38	5188.81	4645.07	4934.6	4428.97	4873.47	4877.34	4740.05	4612.36	5230.99	4423.97	5115.9	4983.85	4612.58	4584.13	4733.85	4263.97	4525.47	5020.47	4803.22	5025.32	5009.12	4347.42	4466.81	5112.83	4920.93
	35	5004.33	5233.04	4997.78	5165.16	5191.4	4761.05	4945.55	4907.54	4834.82	5091.03	5409.46	5033.66	5104.86	4830.31	4569.27	4882.29	5227.78	5212.47	4762.53	5058.49	4495	4959.59	5050.67	4919.29	4773.3	5397.98	4545.39	5267.77	5255.47	4872.56	4649.96	4804.92	4318.75	4585.37	5087.86	4865.15	5176.61	5154.13	4511.5	4656.9	5277.33	5079.93
	36	5071.46	5304.3	5051.31	5219.84	5277.22	4841.33	4953.52	4911.97	4841.99	5098.45	5433.99	5056.89	5111.17	4836.04	4573.89	4886.3	5240.12	5223.23	4811.61	5115.8	4520.16	4995.17	5130.37	5000.68	4867.81	5499.55	4620.76	5360.48	5400.11	5012.23	4690.33	4852.1	4358.25	4624.87	5137.27	4908.9	5258.86	5234.99	4598.65	4758.65	5369.54	5165.71
	37	5124.17	5362.34	5097.62	5263.91	5346.77	4903.2	4958.46	4916.44	4841	5099.51	5444.1	5067.55	5116.16	4839.15	4580.02	4890.57	5249.03	5231.26	4826.63	5136.14	4523.02	5000.35	5162.09	5034.76	4936.97	5579.63	4678.16	5432.76	5497.6	5103.95	4725.05	4891.4	4389.83	4659.02	5175.73	4948.04	5308.1	5279.92	4648.04	4813.28	5422.45	5213.08
	38	5165.85	5404.2	5128.66	5294.93	5396.87	4946.55	4956.94	4911.66	4838.08	5097.72	5446.42	5067.08	5116.64	4840.45	4579.61	4890.37	5252.3	5234.52	4817.55	5132.68	4513.74	4989.99	5159.12	5034.83	4987.49	5634.17	4718.92	5487.2	5566.99	5170.23	4750.43	4917.47	4416.77	4684.38	5201.32	4972.38	5338.71	5307.73	4674.62	4843.47	5454.09	5238.84
	39	5200.3	5439.86	5154.94	5319.89	5435.28	4981.46	4957.7	4907.55	4833.29	5094.62	5444.61	5067.11	5115.4	4841.93	4579.71	4889	5252.9	5237.79	4806.15	5122.77	4502.37	4977.14	5147.71	5022.5	5024.82	5678.16	4752.53	5528.45	5621.84	5219.47	4770.94	4938.01	4433.6	4704.6	5221.41	4993.23	5357.09	5322.49	4689.59	4860.03	5470.03	5256.04
	40	5230.86	5474.56	5177.57	5345.1	5468.46	5005.04	4955.92	4898.78	4829.05	5092.58	5440.08	5069.45	5116.35	4844.35	4579.44	4885.1	5251.31	5242.02	4797.73	5115.8	4491.89	4970.68	5134.21	5003.01	5056.74	5714.47	4782.21	5560.56	5670.12	5261.53	4784.03	4958.47	4441.47	4721.74	5239.2	5013.38	5365.53	5329.66	4697.26	4870.43	5480.17	5271.79

## Sheet: Quant_summary
	Well	Fluor	Target	Content	Sample	Cq	SQ
	A07	SYBR	AOC	Unkn-04	0710_1	27.4368
	A08	SYBR	AOC	Unkn-04	0710_1	27.3385
	A09	SYBR	AOC	Unkn-05	0710_4	26.5095
	A10	SYBR	AOC	Unkn-05	0710_4	26.3677
	A11	SYBR	AOC	Unkn-06	0710_8	28.0056
	A12	SYBR	AOC	Unkn-06	0710_8	28.1838
	B07	SYBR	GAPDH_1	Unkn-10	0710_1	26.3977
	B08	SYBR	GAPDH_1	Unkn-10	0710_1	26.371
	B09	SYBR	GAPDH_1	Unkn-11	0710_4	25.91
	B10	SYBR	GAPDH_1	Unkn-11	0710_4	25.8627
	B11	SYBR	GAPDH_1	Unkn-12	0710_8	27.0768
	B12	SYBR	GAPDH_1	Unkn-12	0710_8	27.1207
	C07	SYBR	GST	Unkn-16	0710_1	24.8574
	C08	SYBR	GST	Unkn-16	0710_1	24.9732
	C09	SYBR	GST	Unkn-17	0710_4	24.2742
	C10	SYBR	GST	Unkn-17	0710_4	24.2202
	C11	SYBR	GST	Unkn-18	0710_8	26.1497
	C12	SYBR	GST	Unkn-18	0710_8	26.163
	D07	SYBR	IFS	Unkn-22	0710_1	28.3876
	D08	SYBR	IFS	Unkn-22	0710_1	28.3093
	D09	SYBR	IFS	Unkn-23	0710_4	27.7725
	D10	SYBR	IFS	Unkn-23	0710_4	27.7297
	D11	SYBR	IFS	Unkn-24	0710_8	28.7982
	D12	SYBR	IFS	Unkn-24	0710_8	28.9359
	E07	SYBR	MAPK4	Unkn-28	0710_1	29.1403
	E08	SYBR	MAPK4	Unkn-28	0710_1	28.7841
	E09	SYBR	MAPK4	Unkn-29	0710_4	28.7839
	E10	SYBR	MAPK4	Unkn-29	0710_4	28.7159
	E11	SYBR	MAPK4	Unkn-30	0710_8	29.5527
	E12	SYBR	MAPK4	Unkn-30	0710_8	29.7336
	F07	SYBR	MEKK	Unkn-34	0710_1	27.9603
	F08	SYBR	MEKK	Unkn-34	0710_1	27.8351
	F09	SYBR	MEKK	Unkn-35	0710_4	27.953
	F10	SYBR	MEKK	Unkn-35	0710_4	27.8166
	F11	SYBR	MEKK	Unkn-36	0710_8	27.534
	F12	SYBR	MEKK	Unkn-36	0710_8	27.5592
	G07	SYBR	TUBB3	Unkn-40	0710_1	28.4368
	G08	SYBR	TUBB3	Unkn-40	0710_1	28.4087
	G09	SYBR	TUBB3	Unkn-41	0710_4	29.0945
	G10	SYBR	TUBB3	Unkn-41	0710_4	29.1606
	G11	SYBR	TUBB3	Unkn-42	0710_8	28.4972
	G12	SYBR	TUBB3	Unkn-42	0710_8	28.5928

## Sheet: Cq results
	Well	Fluor	Target	Content	Sample	Biological Set Name	Cq	Cq Mean	Cq Std. Dev	Starting Quantity (SQ)	Log Starting Quantity	SQ Mean	SQ Std. Dev	Set Point	Well Note
	A07	SYBR	AOC	Unkn-04	0710_1		27.4368	27.3876	0.0694604					60
	A08	SYBR	AOC	Unkn-04	0710_1		27.3385	27.3876	0.0694604					60
	A09	SYBR	AOC	Unkn-05	0710_4		26.5095	26.4386	0.100301					60
	A10	SYBR	AOC	Unkn-05	0710_4		26.3677	26.4386	0.100301					60
	A11	SYBR	AOC	Unkn-06	0710_8		28.0056	28.0947	0.125989					60
	A12	SYBR	AOC	Unkn-06	0710_8		28.1838	28.0947	0.125989					60
	B07	SYBR	GAPDH_1	Unkn-10	0710_1		26.3977	26.3844	0.0188174					60
	B08	SYBR	GAPDH_1	Unkn-10	0710_1		26.371	26.3844	0.0188174					60
	B09	SYBR	GAPDH_1	Unkn-11	0710_4		25.91	25.8863	0.0334067					60
	B10	SYBR	GAPDH_1	Unkn-11	0710_4		25.8627	25.8863	0.0334067					60
	B11	SYBR	GAPDH_1	Unkn-12	0710_8		27.0768	27.0988	0.0310546					60
	B12	SYBR	GAPDH_1	Unkn-12	0710_8		27.1207	27.0988	0.0310546					60
	C07	SYBR	GST	Unkn-16	0710_1		24.8574	24.9153	0.0818839					60
	C08	SYBR	GST	Unkn-16	0710_1		24.9732	24.9153	0.0818839					60
	C09	SYBR	GST	Unkn-17	0710_4		24.2742	24.2472	0.0382244					60
	C10	SYBR	GST	Unkn-17	0710_4		24.2202	24.2472	0.0382244					60
	C11	SYBR	GST	Unkn-18	0710_8		26.1497	26.1564	0.00944168					60
	C12	SYBR	GST	Unkn-18	0710_8		26.163	26.1564	0.00944168					60
	D07	SYBR	IFS	Unkn-22	0710_1		28.3876	28.3484	0.0553485					60
	D08	SYBR	IFS	Unkn-22	0710_1		28.3093	28.3484	0.0553485					60
	D09	SYBR	IFS	Unkn-23	0710_4		27.7725	27.7511	0.0302732					60
	D10	SYBR	IFS	Unkn-23	0710_4		27.7297	27.7511	0.0302732					60
	D11	SYBR	IFS	Unkn-24	0710_8		28.7982	28.867	0.0973683					60
	D12	SYBR	IFS	Unkn-24	0710_8		28.9359	28.867	0.0973683					60
	E07	SYBR	MAPK4	Unkn-28	0710_1		29.1403	28.9622	0.251831					60
	E08	SYBR	MAPK4	Unkn-28	0710_1		28.7841	28.9622	0.251831					60
	E09	SYBR	MAPK4	Unkn-29	0710_4		28.7839	28.7499	0.0480814					60
	E10	SYBR	MAPK4	Unkn-29	0710_4		28.7159	28.7499	0.0480814					60
	E11	SYBR	MAPK4	Unkn-30	0710_8		29.5527	29.6431	0.127935					60
	E12	SYBR	MAPK4	Unkn-30	0710_8		29.7336	29.6431	0.127935					60
	F07	SYBR	MEKK	Unkn-34	0710_1		27.9603	27.8977	0.0885393					60
	F08	SYBR	MEKK	Unkn-34	0710_1		27.8351	27.8977	0.0885393					60
	F09	SYBR	MEKK	Unkn-35	0710_4		27.953	27.8848	0.0965041					60
	F10	SYBR	MEKK	Unkn-35	0710_4		27.8166	27.8848	0.0965041					60
	F11	SYBR	MEKK	Unkn-36	0710_8		27.534	27.5466	0.0177806					60
	F12	SYBR	MEKK	Unkn-36	0710_8		27.5592	27.5466	0.0177806					60
	G07	SYBR	TUBB3	Unkn-40	0710_1		28.4368	28.4228	0.019918					60
	G08	SYBR	TUBB3	Unkn-40	0710_1		28.4087	28.4228	0.019918					60
	G09	SYBR	TUBB3	Unkn-41	0710_4		29.0945	29.1276	0.0466972					60
	G10	SYBR	TUBB3	Unkn-41	0710_4		29.1606	29.1276	0.0466972					60
	G11	SYBR	TUBB3	Unkn-42	0710_8		28.4972	28.545	0.0676367					60
	G12	SYBR	TUBB3	Unkn-42	0710_8		28.5928	28.545	0.0676367					60

## Sheet: Melt peak results
	Well	Fluor	Target	Content	Sample	Melt Temperature	Peak Height	Begin Temperature	End Temperature	Well Note
	A07	SYBR	AOC	Unkn-04	0710_1	78.5	934.911	70.5	83.5
	A08	SYBR	AOC	Unkn-04	0710_1	78.5	994.253	67.5	84
	A09	SYBR	AOC	Unkn-05	0710_4	78.5	926.424	70.5	84.5
	A10	SYBR	AOC	Unkn-05	0710_4	78.5	962.907	70.5	83.5
	A11	SYBR	AOC	Unkn-06	0710_8	78.5	980.054	69.5	84
	A12	SYBR	AOC	Unkn-06	0710_8	78.5	912.206	67.5	86
	B07	SYBR	GAPDH_1	Unkn-10	0710_1	79	895.027	68.5	86
	B08	SYBR	GAPDH_1	Unkn-10	0710_1	79.5	885.559	68	85
	B09	SYBR	GAPDH_1	Unkn-11	0710_4	79.5	846.332	67.5	88
	B10	SYBR	GAPDH_1	Unkn-11	0710_4	79.5	887.615	70.5	87.5
	B11	SYBR	GAPDH_1	Unkn-12	0710_8	79	947.37	70.5	86
	B12	SYBR	GAPDH_1	Unkn-12	0710_8	79.5	885.663	69	86
	C07	SYBR	GST	Unkn-16	0710_1	78	956.367	67.5	87
	C08	SYBR	GST	Unkn-16	0710_1	78	931.499	67.5	85.5
	C09	SYBR	GST	Unkn-17	0710_4	78	847.413	67.5	84.5
	C10	SYBR	GST	Unkn-17	0710_4	78	907.749	67.5	83.5
	C11	SYBR	GST	Unkn-18	0710_8	78	963.838	67.5	85
	C12	SYBR	GST	Unkn-18	0710_8	78	958.568	67.5	83
	D07	SYBR	IFS	Unkn-22	0710_1	83.5	708.834	79.5	91
	D08	SYBR	IFS	Unkn-22	0710_1	83.5	762.294	79.5	90
	D09	SYBR	IFS	Unkn-23	0710_4	83.5	669.024	79.5	93
	D10	SYBR	IFS	Unkn-23	0710_4	83.5	749.846	79.5	89.5
	D11	SYBR	IFS	Unkn-24	0710_8	83.5	748.389	79.5	91.5
	D12	SYBR	IFS	Unkn-24	0710_8	83.5	722.377	80	90
	E07	SYBR	MAPK4	Unkn-28	0710_1	78	920.527	70	82.5
	E08	SYBR	MAPK4	Unkn-28	0710_1	77.5	1041.7	70.5	85
	E09	SYBR	MAPK4	Unkn-29	0710_4	78	874.971	70.5	84
	E10	SYBR	MAPK4	Unkn-29	0710_4	78	1014.36	70.5	82.5
	E11	SYBR	MAPK4	Unkn-30	0710_8	78	1035.13	70.5	84
	E12	SYBR	MAPK4	Unkn-30	0710_8	78	956.351	70.5	84
	F07	SYBR	MEKK	Unkn-34	0710_1	85	740.054	80.5	90
	F08	SYBR	MEKK	Unkn-34	0710_1	85	774.845	80.5	89.5
	F09	SYBR	MEKK	Unkn-35	0710_4	85	700.908	80	89.5
	F10	SYBR	MEKK	Unkn-35	0710_4	85	750.496	80.5	95
	F11	SYBR	MEKK	Unkn-36	0710_8	85	819.353	80.5	91
	F12	SYBR	MEKK	Unkn-36	0710_8	85	786.223	80.5	91.5
	G07	SYBR	TUBB3	Unkn-40	0710_1	80	905.708	71	85.5
	G08	SYBR	TUBB3	Unkn-40	0710_1	80	898.247	71	85.5
	G09	SYBR	TUBB3	Unkn-41	0710_4	80	786.453	71.5	85.5
	G10	SYBR	TUBB3	Unkn-41	0710_4	80	828.889	71	85.5
	G11	SYBR	TUBB3	Unkn-42	0710_8	80	926.563	70.5	85
	G12	SYBR	TUBB3	Unkn-42	0710_8	80	878.368	70.5	86

## Sheet: Melt curve summary
	Well	Fluor	Target	Content	Sample	Melt Temp
	A07	SYBR	AOC	Unkn-04	0710_1	78.5
	A08	SYBR	AOC	Unkn-04	0710_1	78.5
	A09	SYBR	AOC	Unkn-05	0710_4	78.5
	A10	SYBR	AOC	Unkn-05	0710_4	78.5
	A11	SYBR	AOC	Unkn-06	0710_8	78.5
	A12	SYBR	AOC	Unkn-06	0710_8	78.5
	B07	SYBR	GAPDH_1	Unkn-10	0710_1	79
	B08	SYBR	GAPDH_1	Unkn-10	0710_1	79.5
	B09	SYBR	GAPDH_1	Unkn-11	0710_4	79.5
	B10	SYBR	GAPDH_1	Unkn-11	0710_4	79.5
	B11	SYBR	GAPDH_1	Unkn-12	0710_8	79
	B12	SYBR	GAPDH_1	Unkn-12	0710_8	79.5
	C07	SYBR	GST	Unkn-16	0710_1	78
	C08	SYBR	GST	Unkn-16	0710_1	78
	C09	SYBR	GST	Unkn-17	0710_4	78
	C10	SYBR	GST	Unkn-17	0710_4	78
	C11	SYBR	GST	Unkn-18	0710_8	78
	C12	SYBR	GST	Unkn-18	0710_8	78
	D07	SYBR	IFS	Unkn-22	0710_1	83.5
	D08	SYBR	IFS	Unkn-22	0710_1	83.5
	D09	SYBR	IFS	Unkn-23	0710_4	83.5
	D10	SYBR	IFS	Unkn-23	0710_4	83.5
	D11	SYBR	IFS	Unkn-24	0710_8	83.5
	D12	SYBR	IFS	Unkn-24	0710_8	83.5
	E07	SYBR	MAPK4	Unkn-28	0710_1	78
	E08	SYBR	MAPK4	Unkn-28	0710_1	77.5
	E09	SYBR	MAPK4	Unkn-29	0710_4	78
	E10	SYBR	MAPK4	Unkn-29	0710_4	78
	E11	SYBR	MAPK4	Unkn-30	0710_8	78
	E12	SYBR	MAPK4	Unkn-30	0710_8	78
	F07	SYBR	MEKK	Unkn-34	0710_1	85
	F08	SYBR	MEKK	Unkn-34	0710_1	85
	F09	SYBR	MEKK	Unkn-35	0710_4	85
	F10	SYBR	MEKK	Unkn-35	0710_4	85
	F11	SYBR	MEKK	Unkn-36	0710_8	85
	F12	SYBR	MEKK	Unkn-36	0710_8	85
	G07	SYBR	TUBB3	Unkn-40	0710_1	80
	G08	SYBR	TUBB3	Unkn-40	0710_1	80
	G09	SYBR	TUBB3	Unkn-41	0710_4	80
	G10	SYBR	TUBB3	Unkn-41	0710_4	80
	G11	SYBR	TUBB3	Unkn-42	0710_8	80
	G12	SYBR	TUBB3	Unkn-42	0710_8	80

## Sheet: GE results - ref GAPDH
	Target	Sample	Mean Cq	Cq SEM	Normalized Expression	Relative Normalized Expression	Fold Change		Relative Quantity	Relative Quantity(lg)	Relative Quantity SD	Corrected Relative Quantity SD	SD RQ(lg)	Relative Quantity SEM	Corrected Relative Quantity SEM	SEM RQ(lg)	Relative Quantity 95% CI Low	Relative Quantity 95% CI High	Unscaled Expression	Unscaled Expression(lg)	Unscaled Expression SD	Corrected Unscaled Expression SD	SD Unscaled Expression(lg)	Unscaled Expression SEM	Corrected Unscaled Expression SEM	SEM Unscaled Expression(lg)	Expression	Expression(lg)	Expression SD	Corrected Expression SD	SD Expression(lg)	Expression SEM	SEM Expression(lg)	Expression 95% CI Low	Expression 95% CI High	Wells	Cq SD
	AOC	0710_1	27.3876	0.0491159	0.498861	1	1		1	0	0.0481463	0.0481463		0.0340446	0.0340446				1	0	0.0498818	0.0498818		0.0352717	0.0352717		1	0	0.0498818	0.0498818		0.0352717				2	0.0694604
	AOC	0710_4	26.4386	0.0709234	0.681961	1.36704	1.36704		1.93062	0.949065	0.134223	0.134223		0.09491	0.09491				1.36704	0.451051	0.100174	0.100174		0.0708335	0.0708335		1.36704	0.451051	0.100174	0.100174		0.0708335				2	0.100301
	AOC	0710_8	28.0947	0.0890875	0.501414	1.00512	1.00512		0.612579	-0.707033	0.0534957	0.0534957		0.0378272	0.0378272				1.00512	0.00736341	0.0904027	0.0904027		0.0639244	0.0639244		1.00512	0.00736341	0.0904027	0.0904027		0.0639244				2	0.125989
	GAPDH_1	0710_1	26.3844	0.0133059					1	0	0.0130432	0.0130432		0.00922297	0.00922297																					2	0.0188174
	GAPDH_1	0710_4	25.8863	0.0236221					1.41227	0.498015	0.0327022	0.0327022		0.0231239	0.0231239																					2	0.0334067
	GAPDH_1	0710_8	27.0988	0.0219589					0.60946	-0.714397	0.0131189	0.0131189		0.00927644	0.00927644																					2	0.0310546
	GST	0710_1	24.9153	0.0579007	2.76841	1	1		1	0	0.0567576	0.0567576		0.0401337	0.0401337				1	0	0.058237	0.058237		0.0411798	0.0411798		1	0	0.058237	0.058237		0.0411798				2	0.0818839
	GST	0710_4	24.2472	0.0270288	3.11482	1.12513	1.12513		1.58898	0.668103	0.0421003	0.0421003		0.0297694	0.0297694				1.12513	0.170088	0.0395908	0.0395908		0.0279949	0.0279949		1.12513	0.170088	0.0395908	0.0395908		0.0279949				2	0.0382244
	GST	0710_8	26.1564	0.00667628	1.92172	0.69416	-1.44059		0.423063	-1.24106	0.00276872	0.00276872		0.00195778	0.00195778				0.69416	-0.52666	0.0156174	0.0156174		0.0110432	0.0110432		0.69416	-0.52666	0.0156174	0.0156174		0.0110432				2	0.00944168
	IFS	0710_1	28.3484	0.0391373	0.256302	1	1		1	0	0.0383647	0.0383647		0.0271279	0.0271279				1	0	0.0405213	0.0405213		0.0286529	0.0286529		1	0	0.0405213	0.0405213		0.0286529				2	0.0553485
	IFS	0710_4	27.7511	0.0214064	0.274567	1.07126	1.07126		1.51291	0.59733	0.0317466	0.0317466		0.0224482	0.0224482				1.07126	0.099315	0.0334761	0.0334761		0.0236712	0.0236712		1.07126	0.099315	0.0334761	0.0334761		0.0236712				2	0.0302732
	IFS	0710_8	28.867	0.0688498	0.29356	1.14537	1.14537		0.698056	-0.518585	0.0471122	0.0471122		0.0333133	0.0333133				1.14537	0.195812	0.081138	0.081138		0.0573732	0.0573732		1.14537	0.195812	0.081138	0.081138		0.0573732				2	0.0973683
	MAPK4	0710_1	28.9622	0.178072	0.16749	1	1		1	0	0.174556	0.174556		0.12343	0.12343				1	0	0.175043	0.175043		0.123774	0.123774		1	0	0.175043	0.175043		0.123774				2	0.251831
	MAPK4	0710_4	28.7499	0.0339987	0.137401	0.820349	-1.21899		1.15855	0.212325	0.0386117	0.0386117		0.0273026	0.0273026				0.820349	-0.28569	0.0332916	0.0332916		0.0235407	0.0235407		0.820349	-0.28569	0.0332916	0.0332916		0.0235407				2	0.0480814
	MAPK4	0710_8	29.6431	0.0904635	0.171423	1.02348	1.02348		0.62377	-0.680913	0.0553144	0.0553144		0.0391132	0.0391132				1.02348	0.0334832	0.0933953	0.0933953		0.0660405	0.0660405		1.02348	0.0334832	0.0933953	0.0933953		0.0660405				2	0.127935
	MEKK	0710_1	27.8977	0.0626068	0.350301	1	1		1	0	0.0613708	0.0613708		0.0433957	0.0433957				1	0	0.0627415	0.0627415		0.044365	0.044365		1	0	0.0627415	0.0627415		0.044365				2	0.0885393
	MEKK	0710_4	27.8848	0.0682387	0.250267	0.714435	-1.39971		1.00897	0.0128888	0.0674918	0.0674918		0.0477239	0.0477239				0.714435	-0.485126	0.0505721	0.0505721		0.0357598	0.0357598		0.714435	-0.485126	0.0505721	0.0505721		0.0357598				2	0.0965041
	MEKK	0710_8	27.5466	0.0125728	0.73313	2.09286	2.09286		1.27551	0.351078	0.0157201	0.0157201		0.0111158	0.0111158				2.09286	1.06547	0.0519112	0.0519112		0.0367068	0.0367068		2.09286	1.06547	0.0519112	0.0519112		0.0367068				2	0.0177806
	TUBB3	0710_1	28.4228	0.0140841	0.243434	1	1		1	0	0.0138061	0.0138061		0.00976238	0.00976238				1	0	0.018993	0.018993		0.0134301	0.0134301		1	0	0.018993	0.018993		0.0134301				2	0.019918
	TUBB3	0710_4	29.1276	0.0330199	0.105753	0.434424	-2.3019		0.613523	-0.704811	0.0198585	0.0198585		0.0140421	0.0140421				0.434424	-1.20283	0.0172892	0.0172892		0.0122253	0.0122253		0.434424	-1.20283	0.0172892	0.0172892		0.0122253				2	0.0466972
	TUBB3	0710_8	28.545	0.0478264	0.366976	1.5075	1.5075		0.918762	-0.122238	0.0430736	0.0430736		0.0304576	0.0304576				1.5075	0.592159	0.0777684	0.0777684		0.0549906	0.0549906		1.5075	0.592159	0.0777684	0.0777684		0.0549906				2	0.0676367
																																								Eredmény, ha a GAPDH a referencia.

## Sheet: GE results - ref TUBB3
	Target	Sample	Mean Cq	Cq SEM	Normalized Expression	Relative Normalized Expression	Fold Change		Relative Quantity	Relative Quantity(lg)	Relative Quantity SD	Corrected Relative Quantity SD	SD RQ(lg)	Relative Quantity SEM	Corrected Relative Quantity SEM	SEM RQ(lg)	Relative Quantity 95% CI Low	Relative Quantity 95% CI High	Unscaled Expression	Unscaled Expression(lg)	Unscaled Expression SD	Corrected Unscaled Expression SD	SD Unscaled Expression(lg)	Unscaled Expression SEM	Corrected Unscaled Expression SEM	SEM Unscaled Expression(lg)	Expression	Expression(lg)	Expression SD	Corrected Expression SD	SD Expression(lg)	Expression SEM	SEM Expression(lg)	Expression 95% CI Low	Expression 95% CI High	Wells	Cq SD
	AOC	0710_1	27.3876	0.0491159	2.04927	1	1		1	0	0.0481463	0.0481463		0.0340446	0.0340446				1	0	0.0500866	0.0500866		0.0354166	0.0354166		1	0	0.0500866	0.0500866		0.0354166				2	0.0694604
	AOC	0710_4	26.4386	0.0709234	6.4486	3.14678	3.14678		1.93062	0.949065	0.134223	0.134223		0.09491	0.09491				3.14678	1.65388	0.241323	0.241323		0.170641	0.170641		3.14678	1.65388	0.241323	0.241323		0.170641				2	0.100301
	AOC	0710_8	28.0947	0.0890875	1.36634	0.666744	-1.49983		0.612579	-0.707033	0.0534957	0.0534957		0.0378272	0.0378272				0.666744	-0.584796	0.0660859	0.0660859		0.0467298	0.0467298		0.666744	-0.584796	0.0660859	0.0660859		0.0467298				2	0.125989
	GAPDH_1	0710_1	26.3844	0.0133059	4.1079	1	1		1	0	0.0130432	0.0130432		0.00922297	0.00922297				1	0	0.018993	0.018993		0.0134301	0.0134301		1	0	0.018993	0.018993		0.0134301				2	0.0188174
	GAPDH_1	0710_4	25.8863	0.0236221	9.45597	2.3019	2.3019		1.41227	0.498015	0.0327022	0.0327022		0.0231239	0.0231239				2.3019	1.20283	0.091611	0.091611		0.0647787	0.0647787		2.3019	1.20283	0.091611	0.091611		0.0647787				2	0.0334067
	GAPDH_1	0710_8	27.0988	0.0219589	2.72497	0.663349	-1.5075		0.60946	-0.714397	0.0131189	0.0131189		0.00927644	0.00927644				0.663349	-0.592159	0.0342206	0.0342206		0.0241976	0.0241976		0.663349	-0.592159	0.0342206	0.0342206		0.0241976				2	0.0310546
	GST	0710_1	24.9153	0.0579007	11.3724	1	1		1	0	0.0567576	0.0567576		0.0401337	0.0401337				1	0	0.0584126	0.0584126		0.041304	0.041304		1	0	0.0584126	0.0584126		0.041304				2	0.0818839
	GST	0710_4	24.2472	0.0270288	29.4536	2.58993	2.58993		1.58898	0.668103	0.0421003	0.0421003		0.0297694	0.0297694				2.58993	1.37291	0.108335	0.108335		0.0766042	0.0766042		2.58993	1.37291	0.108335	0.108335		0.0766042				2	0.0382244
	GST	0710_8	26.1564	0.00667628	5.23664	0.460471	-2.17169		0.423063	-1.24106	0.00276872	0.00276872		0.00195778	0.00195778				0.460471	-1.11882	0.0217972	0.0217972		0.0154129	0.0154129		0.460471	-1.11882	0.0217972	0.0217972		0.0154129				2	0.00944168
	IFS	0710_1	28.3484	0.0391373	1.05286	1	1		1	0	0.0383647	0.0383647		0.0271279	0.0271279				1	0	0.0407732	0.0407732		0.028831	0.028831		1	0	0.0407732	0.0407732		0.028831				2	0.0553485
	IFS	0710_4	27.7511	0.0214064	2.5963	2.46594	2.46594		1.51291	0.59733	0.0317466	0.0317466		0.0224482	0.0224482				2.46594	1.30214	0.095123	0.095123		0.0672621	0.0672621		2.46594	1.30214	0.095123	0.095123		0.0672621				2	0.0302732
	IFS	0710_8	28.867	0.0688498	0.799943	0.759779	-1.31617		0.698056	-0.518585	0.0471122	0.0471122		0.0333133	0.0333133				0.759779	-0.396347	0.0624357	0.0624357		0.0441487	0.0441487		0.759779	-0.396347	0.0624357	0.0624357		0.0441487				2	0.0973683
	MAPK4	0710_1	28.9622	0.178072	0.688033	1	1		1	0	0.174556	0.174556		0.12343	0.12343				1	0	0.175101	0.175101		0.123815	0.123815		1	0	0.175101	0.175101		0.123815				2	0.251831
	MAPK4	0710_4	28.7499	0.0339987	1.29925	1.88836	1.88836		1.15855	0.212325	0.0386117	0.0386117		0.0273026	0.0273026				1.88836	0.917136	0.0877308	0.0877308		0.0620351	0.0620351		1.88836	0.917136	0.0877308	0.0877308		0.0620351				2	0.0480814
	MAPK4	0710_8	29.6431	0.0904635	0.467123	0.678925	-1.47292		0.62377	-0.680913	0.0553144	0.0553144		0.0391132	0.0391132				0.678925	-0.558676	0.0681015	0.0681015		0.048155	0.048155		0.678925	-0.558676	0.0681015	0.0681015		0.048155				2	0.127935
	MEKK	0710_1	27.8977	0.0626068	1.439	1	1		1	0	0.0613708	0.0613708		0.0433957	0.0433957				1	0	0.0629045	0.0629045		0.0444802	0.0444802		1	0	0.0629045	0.0629045		0.0444802				2	0.0885393
	MEKK	0710_4	27.8848	0.0682387	2.36652	1.64456	1.64456		1.00897	0.0128888	0.0674918	0.0674918		0.0477239	0.0477239				1.64456	0.717699	0.122209	0.122209		0.086415	0.086415		1.64456	0.717699	0.122209	0.122209		0.086415				2	0.0965041
	MEKK	0710_8	27.5466	0.0125728	1.99776	1.3883	1.3883		1.27551	0.351078	0.0157201	0.0157201		0.0111158	0.0111158				1.3883	0.473316	0.0672978	0.0672978		0.0475867	0.0475867		1.3883	0.473316	0.0672978	0.0672978		0.0475867				2	0.0177806
	TUBB3	0710_1	28.4228	0.0140841					1	0	0.0138061	0.0138061		0.00976238	0.00976238																					2	0.019918
	TUBB3	0710_4	29.1276	0.0330199					0.613523	-0.704811	0.0198585	0.0198585		0.0140421	0.0140421																					2	0.0466972
	TUBB3	0710_8	28.545	0.0478264					0.918762	-0.122238	0.0430736	0.0430736		0.0304576	0.0304576																					2	0.0676367
																																							Eredmény, ha a Tubb3 a referencia.

## Sheet: GE results - ref GAPDH&TUBB3
	Target	Sample	Mean Cq	Cq SEM	Normalized Expression	Relative Normalized Expression	Fold Change		Relative Quantity	Relative Quantity(lg)	Relative Quantity SD	Corrected Relative Quantity SD	SD RQ(lg)	Relative Quantity SEM	Corrected Relative Quantity SEM	SEM RQ(lg)	Relative Quantity 95% CI Low	Relative Quantity 95% CI High	Unscaled Expression	Unscaled Expression(lg)	Unscaled Expression SD	Corrected Unscaled Expression SD	SD Unscaled Expression(lg)	Unscaled Expression SEM	Corrected Unscaled Expression SEM	SEM Unscaled Expression(lg)	Expression	Expression(lg)	Expression SD	Corrected Expression SD	SD Expression(lg)	Expression SEM	SEM Expression(lg)	Expression 95% CI Low	Expression 95% CI High	Wells	Cq SD
	AOC	0710_1	27.3876	0.0491159	1.01109	1	1		1	0	0.0481463	0.0481463		0.0340446	0.0340446				1	0	0.0490739	0.0490739		0.0347005	0.0347005		1	0	0.0490739	0.0490739		0.0347005				2	0.0694604
	AOC	0710_4	26.4386	0.0709234	2.09707	2.07407	2.07407		1.93062	0.949065	0.134223	0.134223		0.09491	0.09491				2.07407	1.05246	0.149986	0.149986		0.106056	0.106056		2.07407	1.05246	0.149986	0.149986		0.106056				2	0.100301
	AOC	0710_8	28.0947	0.0890875	0.827709	0.81863	-1.22155		0.612579	-0.707033	0.0534957	0.0534957		0.0378272	0.0378272				0.81863	-0.288716	0.0745432	0.0745432		0.05271	0.05271		0.81863	-0.288716	0.0745432	0.0745432		0.05271				2	0.125989
	GAPDH_1	0710_1	26.3844	0.0133059					1	0	0.0130432	0.0130432		0.00922297	0.00922297																					2	0.0188174
	GAPDH_1	0710_4	25.8863	0.0236221					1.41227	0.498015	0.0327022	0.0327022		0.0231239	0.0231239																					2	0.0334067
	GAPDH_1	0710_8	27.0988	0.0219589					0.60946	-0.714397	0.0131189	0.0131189		0.00927644	0.00927644																					2	0.0310546
	GST	0710_1	24.9153	0.0579007	5.61101	1	1		1	0	0.0567576	0.0567576		0.0401337	0.0401337				1	0	0.0575466	0.0575466		0.0406916	0.0406916		1	0	0.0575466	0.0575466		0.0406916				2	0.0818839
	GST	0710_4	24.2472	0.0270288	9.57824	1.70704	1.70704		1.58898	0.668103	0.0421003	0.0421003		0.0297694	0.0297694				1.70704	0.771501	0.0565638	0.0565638		0.0399967	0.0399967		1.70704	0.771501	0.0565638	0.0565638		0.0399967				2	0.0382244
	GST	0710_8	26.1564	0.00667628	3.17228	0.565367	-1.76876		0.423063	-1.24106	0.00276872	0.00276872		0.00195778	0.00195778				0.565367	-0.822739	0.015045	0.015045		0.0106385	0.0106385		0.565367	-0.822739	0.015045	0.015045		0.0106385				2	0.00944168
	IFS	0710_1	28.3484	0.0391373	0.519471	1	1		1	0	0.0383647	0.0383647		0.0271279	0.0271279				1	0	0.0395226	0.0395226		0.0279467	0.0279467		1	0	0.0395226	0.0395226		0.0279467				2	0.0553485
	IFS	0710_4	27.7511	0.0214064	0.844309	1.62532	1.62532		1.51291	0.59733	0.0317466	0.0317466		0.0224482	0.0224482				1.62532	0.700728	0.0470022	0.0470022		0.0332356	0.0332356		1.62532	0.700728	0.0470022	0.0470022		0.0332356				2	0.0302732
	IFS	0710_8	28.867	0.0688498	0.484594	0.93286	-1.07197		0.698056	-0.518585	0.0471122	0.0471122		0.0333133	0.0333133				0.93286	-0.100268	0.0674006	0.0674006		0.0476594	0.0476594		0.93286	-0.100268	0.0674006	0.0674006		0.0476594				2	0.0973683
	MAPK4	0710_1	28.9622	0.178072	0.339468	1	1		1	0	0.174556	0.174556		0.12343	0.12343				1	0	0.174814	0.174814		0.123612	0.123612		1	0	0.174814	0.174814		0.123612				2	0.251831
	MAPK4	0710_4	28.7499	0.0339987	0.422514	1.24464	1.24464		1.15855	0.212325	0.0386117	0.0386117		0.0273026	0.0273026				1.24464	0.315723	0.0483119	0.0483119		0.0341617	0.0341617		1.24464	0.315723	0.0483119	0.0483119		0.0341617				2	0.0480814
	MAPK4	0710_8	29.6431	0.0904635	0.282976	0.833586	-1.19964		0.62377	-0.680913	0.0553144	0.0553144		0.0391132	0.0391132				0.833586	-0.262596	0.076984	0.076984		0.0544359	0.0544359		0.833586	-0.262596	0.076984	0.076984		0.0544359				2	0.127935
	MEKK	0710_1	27.8977	0.0626068	0.709987	1	1		1	0	0.0613708	0.0613708		0.0433957	0.0433957				1	0	0.0621012	0.0621012		0.0439122	0.0439122		1	0	0.0621012	0.0621012		0.0439122				2	0.0885393
	MEKK	0710_4	27.8848	0.0682387	0.769585	1.08394	1.08394		1.00897	0.0128888	0.0674918	0.0674918		0.0477239	0.0477239				1.08394	0.116287	0.0756468	0.0756468		0.0534904	0.0534904		1.08394	0.116287	0.0756468	0.0756468		0.0534904				2	0.0965041
	MEKK	0710_8	27.5466	0.0125728	1.21021	1.70456	1.70456		1.27551	0.351078	0.0157201	0.0157201		0.0111158	0.0111158				1.70456	0.769395	0.0487281	0.0487281		0.034456	0.034456		1.70456	0.769395	0.0487281	0.0487281		0.034456				2	0.0177806
	TUBB3	0710_1	28.4228	0.0140841					1	0	0.0138061	0.0138061		0.00976238	0.00976238																					2	0.019918
	TUBB3	0710_4	29.1276	0.0330199					0.613523	-0.704811	0.0198585	0.0198585		0.0140421	0.0140421																					2	0.0466972
	TUBB3	0710_8	28.545	0.0478264					0.918762	-0.122238	0.0430736	0.0430736		0.0304576	0.0304576																					2	0.0676367
																																							Eredmény, ha a GAPDH és a Tubb3 is referencia.

## Sheet: Only Bar Charts
										Gapdh a referencia
										Tubb3 a referencia
										Gapdh és Tubb3 mindkettő együtt a referencia
