# Supplementary material for: Natural immunity stimulation using ELICE16INDURES® plant conditioner in field culture of soybean
Source: Heliyon. 2023 Jan 10;9(1):e12907. doi: 10.1016/j.heliyon.2023.e12907 (PMC9860300; doi:10.1016/j.heliyon.2023.e12907)
Supplement: Multimedia component 3 [file mmc3.xlsx]

## Sheet: Run Information
File Name	20220408_Szója_7primer_6minta.pcrd
Created By User	admin
Notes
ID
Run Started	04/08/2022 09:43:55 UTC
Run Ended	04/08/2022 10:53:17 UTC
Sample Vol	20
Lid Temp	105
Protocol File Name	PrimePCR.prcl
Plate Setup File Name	Default_PrimePCR_96_runfile.pltd
Base Serial Number	CT019608
Optical Head Serial Number	785BR13683
CFX Maestro Version	3.1.1517.0823.

## Sheet: SYBR
	Cycle	A1	A2	A3	A4	A5	A6	B1	B2	B3	B4	B5	B6	C1	C2	C3	C4	C5	C6	D1	D2	D3	D4	D5	D6	E1	E2	E3	E4	E5	E6	F1	F2	F3	F4	F5	F6	G1	G2	G3	G4	G5	G6
	1	-19.0767	-21.858	-12.7282	-19.3317	-18.4963	-17.887	-12.5353	-16.4063	-14.3254	-16.4788	-9.69127	-13.1735	-18.1772	-16.2283	-14.4196	-18.492	-13.7972	-14.0501	-26.9737	-13.763	-40.1721	-24.1997	-23.2413	-25.2222	-17.7975	-15.3095	-15.0387	-14.0816	-17.1598	-15.3354	-25.7442	-18.6853	-17.4449	-15.2144	-22.3219	-13.3786	-19.5092	-11.5386	-10.5851	-9.13147	-12.1999	-18.7999
	2	-9.28993	-7.3012	-8.02194	-8.49489	-11.7422	-6.69775	-6.00942	-9.11	-9.21561	-10.0598	-1.86303	-5.46024	-6.95688	-4.40413	-9.28614	-8.40825	-1.94383	-9.35366	-16.206	-12.3256	-25.6048	-12.6191	-11.0802	-8.50618	-7.97014	-5.56154	-6.30898	-2.97366	-6.38691	-7.85696	-11.5437	-8.77537	-7.3558	-4.39006	-11.6437	-10.5376	-7.30149	-3.67036	-6.37271	-5.01715	-10.2706	-7.8043
	3	-0.554589	-3.30226	-2.33091	-3.65466	-1.93778	-2.47627	-1.96906	-3.09025	-1.27854	0.881183	-0.187054	-1.5452	-4.2434	2.64827	-2.33847	-2.99336	1.5879	0.863737	-1.62592	-1.55327	-15.4816	-1.84036	-3.81052	-4.42459	0.85854	-2.32057	3.39263	-1.35852	2.9928	0.186721	-5.48205	-1.73278	1.78561	1.87151	-6.1598	-2.98867	0.369343	0.148661	3.05783	-1.35094	-3.29379	7.17535
	4	-1.36477	0.447863	3.23035	2.5675	-2.663	3.6787	1.44072	2.87853	-0.163825	3.76349	1.64773	1.43627	1.62576	1.11559	5.47841	5.94681	-0.0873181	-1.03919	0.0964086	-2.37527	-1.44051	-0.0791441	1.7114	-1.32794	2.71897	0.315667	2.10481	6.40962	-0.0386038	5.29967	0.619355	5.41691	3.63215	-1.14725	-0.621957	3.23199	2.66463	2.64063	-2.43269	5.89123	0.423396	0.317641
	5	-1.59582	4.34142	2.95354	5.86941	2.92115	1.45786	6.02118	5.08593	1.17311	0.835043	1.21969	2.2742	5.73364	3.64529	3.95929	4.60473	3.81254	4.12981	-1.42796	5.91155	-4.24038	3.7187	1.63233	3.81852	1.37251	3.6608	2.18357	6.34253	7.39493	1.97093	0.857069	-1.93539	1.83489	1.45982	3.25877	7.24422	5.02431	4.56664	0.885351	-2.32654	2.99624	2.04456
	6	3.68185	5.05346	4.16063	1.08604	1.57608	6.09942	4.74941	7.22746	1.79942	1.88848	1.18561	4.215	7.22372	2.97832	2.34841	5.08924	3.70046	5.18295	6.06522	8.17725	6.90759	5.63612	4.99667	1.66777	5.41476	4.29717	5.56068	2.38281	0.221341	5.89951	2.89556	2.01739	4.71789	6.22308	3.6684	1.82799	4.26736	5.6491	3.21615	4.49361	3.47776	7.24182
	7	6.09296	2.41372	5.96174	10.2797	5.74194	4.47063	2.34893	7.18692	9.10616	2.29866	3.41388	6.53929	3.83716	1.48564	5.5889	3.01121	5.27262	-2.87296	0.149914	-0.0208774	4.0812	1.58586	2.70996	4.39558	3.33111	6.39478	2.98411	5.24792	4.09232	3.2287	3.58043	1.6458	4.09231	3.47998	4.48617	-0.850908	3.1045	5.01175	6.60055	6.20118	2.89665	1.25255
	8	6.9277	1.12909	-2.80749	2.51314	6.59456	0.725381	1.10451	-1.39847	5.75036	5.32587	3.95967	4.486	1.98965	1.81962	1.81015	1.93359	5.85975	7.18761	2.60871	5.37477	9.27568	7.88224	3.7216	4.37658	0.905936	3.65328	4.16843	4.0243	2.11305	4.06921	6.43445	2.70836	6.95073	7.62512	3.68709	8.57835	4.12372	-0.634736	-0.231912	3.75537	4.45762	3.26854
	9	4.1462	0.473822	6.06481	0.831517	-0.166804	2.67282	2.39708	0.901375	3.83942	3.94767	4.59644	4.78482	2.45494	0.089065	1.81639	0.959583	-2.27124	2.89059	6.51327	3.02583	3.83236	5.36871	3.79982	2.81794	3.48989	4.55287	3.85199	1.4719	3.2094	-1.27133	4.50252	4.75497	2.01169	2.4489	1.22941	1.70383	2.27634	1.47448	3.52035	5.2651	1.19265	2.64188
	10	-0.72564	2.65905	7.58929	3.96413	1.50009	1.85929	2.92833	-1.17633	-0.76537	-1.04453	2.14465	3.22991	0.0936821	2.7771	-0.846319	-0.644712	0.905589	5.28621	4.34494	2.24262	8.7629	3.52785	7.06088	4.67853	1.24865	-1.89536	-1.05156	1.90489	5.42377	1.75126	2.53255	2.37231	-0.849147	3.41399	1.12678	-1.14704	2.4942	4.49215	2.78917	1.10949	-0.980439	5.04086
	11	0.264724	1.32025	-0.510563	-0.937789	3.98128	-2.92613	0.44782	1.34624	1.83397	-1.12177	5.71411	-0.875683	-2.35957	-4.58075	-0.62931	0.74754	1.03113	-1.0619	0.991441	1.44541	4.66054	-0.247842	1.5906	4.28984	-0.296381	2.87001	2.8654	-1.05538	-0.342509	-1.3011	3.12446	1.80311	-2.30418	2.47141	6.78268	1.6557	-0.273576	-1.08921	4.81748	-3.44156	2.06566	1.11389
	12	-0.451288	0.915772	3.3409	-0.460989	-1.60891	1.98082	-4.62237	-3.4534	1.00201	2.45798	-1.54972	-2.82407	-1.81424	-1.51119	-2.52847	-5.53706	0.237039	-2.71502	1.99145	-0.651681	6.65936	-1.55031	0.47286	-1.1857	1.73603	1.65341	1.47294	1.7968	0.951699	2.12937	-1.43643	4.65427	1.18484	-0.324867	2.946	3.20923	-0.779008	-1.39796	0.366402	0.50127	0.234341	0.462356
	13	-0.866278	0.576662	-3.93027	-2.10114	4.34409	-0.12219	-2.11934	-4.30846	-1.92056	-1.31281	-1.43815	1.73376	-1.15134	-1.83539	-2.66662	-3.9345	-4.65899	-3.04159	0.953758	-0.555276	5.923	-0.342176	1.63009	-2.40203	2.75559	-0.285039	-5.87738	-4.72602	-2.55297	-0.646834	0.838703	-2.37041	-4.18742	-1.76654	-3.63774	-2.8105	-4.71747	2.22346	0.397058	0.788603	1.71603	-2.5569
	14	0.584895	3.31368	-3.85264	-5.28033	0.317581	1.44347	-5.12628	-0.0892662	-4.26523	-2.75686	-2.49801	-8.31406	-5.32733	-1.56731	-3.29195	-3.6983	-3.15273	-1.33052	-0.769222	-1.11562	1.57085	-2.01459	-0.75064	-1.35803	-0.91957	-0.700308	-7.07396	-4.59675	-3.02151	-3.1208	-1.64479	-2.21608	-0.56769	-6.00943	2.93734	-2.00614	-4.67135	-3.13518	-2.01783	-0.107681	5.18244	-7.31231
	15	-1.7631	-4.12517	-7.08751	-1.42539	-6.33693	1.28737	0.0850285	-3.66576	-3.33445	-8.80119	-2.54379	-4.68784	2.05356	1.85695	-0.090493	3.59819	-2.57975	-2.18228	2.21625	-2.96413	-1.82101	-3.21094	-0.999936	-2.96852	-7.23662	-3.9014	-2.36637	-4.08472	-5.00079	-3.42438	0.091241	-5.23031	-6.26804	-2.73151	-1.00423	-5.98697	-5.92618	-6.13878	-2.31552	-5.48521	-3.09046	-4.78257
	16	-0.0477284	-0.217702	-1.80264	-3.51293	0.957022	-3.23361	-1.54045	-2.54952	-4.45549	-0.686543	-2.98475	-2.23354	10.9208	10.6445	13.984	13.286	-0.48142	0.383835	-2.8192	-0.408527	7.59339	0.376137	-6.44358	1.81007	-6.91451	-5.2495	-4.73388	-8.33228	-2.51004	-3.29594	-3.04918	0.880662	-2.84563	-7.94602	-2.54004	-2.94808	-5.24922	-6.43509	-5.6103	-6.14511	-0.346854	-2.21332
	17	-2.35696	-2.77891	-4.23764	1.97129	-2.03199	0.579751	-4.14025	-5.32518	-3.60622	1.9974	-5.05626	-8.65367	24.9796	27.2007	32.5007	37.817	4.07386	-1.02101	-2.07059	-2.74508	-3.1892	-4.43809	-6.19489	-6.16508	-4.97554	-0.61636	-3.91965	-5.11395	-6.29233	-2.78575	-0.406449	-4.25153	-5.83875	-4.4198	-1.27734	-4.10481	-1.83839	-3.36596	-4.79123	-4.93738	-5.216	-5.83805
	18	-0.602785	-0.789805	-4.72301	-4.90071	-1.69141	-1.49521	2.75526	2.78642	1.41381	2.27733	-4.15528	-5.72342	59.3002	60.5486	78.0906	84.0309	11.8266	12.2484	-4.84287	-1.64718	-2.63543	-2.80829	-2.50005	-6.21037	-3.98208	-5.55261	-3.49814	-3.12971	-1.80245	-3.44353	-0.589511	-0.12599	-6.41211	-5.34794	-5.09937	-2.98329	-1.37024	-2.68795	-4.10216	-5.24063	-4.29783	-6.24051
	19	-3.98828	-2.14201	0.757504	-2.07132	-1.57673	-4.13686	13.9744	17.4318	16.0301	12.3774	-3.11038	1.96372	119.178	130.34	169.339	171.38	30.8322	34.6145	-4.76477	-5.61244	-2.89829	-4.57212	-6.4049	-1.69451	-4.15858	-2.33823	-1.57883	-4.70828	-4.59748	-5.52327	-1.33782	2.98642	2.54611	-2.64794	-2.23076	-2.15355	-1.33778	-2.15583	-1.49448	-0.679648	-3.40771	-3.71102
	20	-1.16979	-4.38754	-2.74059	-4.2779	1.16767	-5.91006	33.9365	37.8093	33.196	31.7589	3.24614	5.64238	256.31	254.259	341.22	338.823	78.8664	81.2901	-3.63332	0.677208	-2.39882	-6.21666	4.24346	-2.94987	6.01057	2.78257	4.20627	8.60885	-3.46184	-3.85506	7.98461	9.47794	6.00877	4.9551	0.900565	-0.165815	7.47788	6.75039	3.90074	5.76068	-0.860965	-7.09814
	21	3.66049	6.59258	5.10788	4.52006	-3.85803	-1.96546	75.3417	85.6633	75.9861	71.0449	17.3191	18.4431	493.36	494.004	664.058	667.728	161.32	172.245	5.05645	3.86262	-2.42537	2.61661	0.83767	1.90721	20.308	17.474	22.6647	23.91	-1.12943	-1.13595	19.9494	21.3328	19.3177	22.9572	1.98007	7.52702	16.5297	18.379	16.3818	17.9459	-0.628761	-0.611399
	22	9.92469	8.46336	17.3476	17.6058	-0.599394	-1.29312	162.605	174.762	166.804	152.93	49.1026	48.5089	925.334	922.059	1234.12	1231.64	333.269	336.681	12.5254	14.2555	2.37418	6.24425	16.6284	14.798	45.9273	44.1558	56.388	57.5923	7.23891	3.38543	49.427	57.1174	58.1474	53.9108	8.21438	12.8675	49.2733	53.6866	43.4041	47.565	2.6808	-1.19804
	23	27.8106	25.1879	48.9916	48.7927	0.120269	-2.68504	316.564	346.464	341.173	317.72	108.93	105.209	1628.04	1615.46	2126.35	2119.63	654.57	650.443	33.8099	36.2158	17.1777	16.1945	37.8078	45.9368	102.69	101.076	115.839	120.816	20.5222	23.3004	98.2571	108.809	126.991	120.965	34.4974	37.6516	114.897	117.535	98.9166	98.6539	11.6818	6.86507
	24	61.3948	60.5707	112.124	105.724	12.8054	5.70495	622.073	666.233	661.149	613.288	222.712	213.224	2567.4	2546.06	3217.74	3184.61	1203.68	1195.82	86.6102	89.4281	43.8805	44.3424	87.5041	94.8644	204.062	202.304	247.273	242.835	57.5115	55.7204	201.806	219.703	256.036	245.12	80.5946	74.8214	234.9	231.753	204.994	206.618	30.0712	27.5123
	25	139.601	134.054	228.398	225.801	29.3016	16.3417	1133.76	1221.63	1223.11	1135.02	439.675	431.44	3374.38	3347.86	4149.5	4091.59	2044.16	2027.02	179.194	188.064	105.936	102.281	184.097	189.374	402.62	397.692	480.348	480.589	116.325	115.789	392.772	435.513	500.358	487.193	164.661	155.298	450.627	454.106	399.526	406.652	66.1571	63.6065
	26	275.785	270.169	458.868	447.914	66.2291	47.5943	1880.95	2032.97	2069.04	1926.23	837.571	829.155	3979.26	3946.48	4803.25	4723.16	3020.32	2970.89	357.799	382.386	218.476	216.489	366.502	372.653	768.161	768.334	911.223	909.306	237.205	234.822	741.583	827.324	940.848	921.714	319.854	318.049	855.727	858.615	771.731	773.276	128.01	132.582
	27	549.911	528.622	890.98	862.148	136.893	102.419	2720.75	2867.37	3002.34	2870.32	1492.72	1475	4327.01	4286.72	5164.19	5065.93	3825.5	3745.69	669.667	722.393	429.648	430.197	706.07	707.704	1377.98	1387.08	1621.82	1635.47	462.267	458.719	1313.28	1447.73	1661.31	1625.74	615.237	615.378	1513.1	1500.87	1386.99	1392.87	264.278	269.055
	28	1034.72	998.415	1609.14	1555.25	280.273	217.262	3304.24	3550.73	3783.13	3569.33	2362.84	2354.27	4486.48	4441.49	5333.21	5223.93	4357.97	4251.57	1192.22	1283.92	804.542	807.062	1255.7	1257.45	2260.57	2295.99	2623.62	2668.78	878.594	868.043	2106.39	2297.16	2639.49	2593.62	1124.29	1136.74	2378.75	2366.23	2276.76	2299.36	503.922	520.304
	29	1811.43	1750.38	2631.76	2525.92	540.667	426.951	3737.47	4010.25	4327.44	4090.99	3133.61	3148.86	4558.58	4513.21	5421.22	5307.64	4616.11	4497.18	1920.41	2063.98	1389.27	1424.33	2037.01	2042.05	3118.98	3217.74	3550.33	3661.98	1578.02	1567.78	2836.63	3051.49	3536.17	3492.75	1880.05	1926.18	3172.25	3131.55	3198.1	3245.43	935.585	966.425
	30	2815.75	2707.49	3559.21	3397.03	1019.87	820.53	3980.85	4268.91	4640.18	4396.6	3741.46	3778.8	4597.53	4552.7	5478.31	5362.13	4720.46	4600.74	2655.57	2865.61	2144.66	2279.86	2834.15	2873.14	3777.69	3933.65	4252.54	4422.7	2558.9	2568.24	3400.57	3624.98	4225.87	4186.3	2759.09	2878.64	3796.44	3732.68	3950.68	4026.4	1615.35	1676.57
	31	3572.48	3419.61	4235.28	4030.03	1796.94	1500.43	4104.78	4399.43	4799.13	4553.09	4117.22	4175.14	4623.8	4581.57	5518.55	5399.7	4762.98	4652.33	3259.92	3526.08	2826.84	3112.71	3490.76	3570.83	4175.17	4375.45	4666.12	4879.31	3497.31	3574.3	3736.14	3957.81	4638.18	4601.05	3381.88	3588.31	4192.18	4109.29	4460.7	4561.42	2501.05	2625.42
	32	4100.54	3915.09	4614.74	4384.9	2808.32	2484.37	4164.93	4467.27	4878.28	4634.71	4317.32	4392.84	4642.78	4599.44	5544.1	5423.97	4794.94	4689.34	3676.23	3980.18	3369.51	3789.48	3945.6	4064.22	4381.68	4604.48	4878.9	5113.67	4210.69	4347.5	3901.58	4117.41	4843.4	4808.1	3823.35	4099.06	4414.97	4321.29	4757.89	4872.72	3261.35	3436.65
	33	4379.54	4176.38	4816.33	4568.91	3571.61	3435.41	4197.55	4500.78	4918	4674.27	4413.95	4499.55	4655.06	4612.66	5563.26	5439.42	4812.59	4711.62	3921.5	4247.98	3724.64	4240.98	4208.13	4361.33	4498.82	4729	4998.94	5242.55	4637.59	4820.38	3980.78	4193.52	4943.26	4911	4054.54	4371.88	4535.63	4435.19	4920.59	5040.89	3854.29	4069.34
	34	4530.92	4316.25	4947.49	4687.89	4094.27	4130.25	4209.78	4515.48	4937.11	4694.28	4462.26	4552.89	4661.51	4617.96	5571.37	5446.77	4820.28	4723.38	4051.84	4389.43	3923.32	4498.17	4344.31	4522.9	4574.41	4806.74	5077.59	5329.7	4852.59	5059.12	4027.1	4238.15	5000.38	4973.57	4158.14	4493.87	4600.48	4496.5	5008.26	5132.69	4225.6	4465.25
	35	4644.33	4421.82	5049.96	4781.81	4369.47	4532.11	4214.51	4521.57	4946.29	4699.34	4488.87	4579.22	4665.29	4623.65	5579.17	5451.35	4825.4	4732.18	4115.21	4461.92	4032.26	4631.87	4412.1	4609.16	4630.45	4866.81	5141.14	5395	4975.55	5193.5	4060.51	4276.06	5046.08	5022.83	4217.26	4558.1	4640.11	4531.3	5060.31	5186.4	4435.82	4683.86
	36	4726.31	4499.41	5122.39	4848.98	4518.03	4736.83	4211.23	4521.62	4945.64	4698.53	4499.68	4589.43	4664.94	4623.72	5578.11	5454.71	4823.79	4735.61	4140.22	4494.31	4084.48	4693.53	4438.89	4649.33	4669.73	4910.58	5183.1	5443.32	5054.98	5280.98	4085.11	4299.82	5079.4	5055.38	4251.09	4601.67	4660.52	4547.48	5089.33	5213.91	4549.88	4801.12
	37	4790.67	4559.38	5178.5	4902.16	4632.19	4873.2	4210.28	4520.3	4942.55	4692.34	4504.59	4591.55	4663.02	4622.88	5579.65	5452.36	4822.76	4738.61	4143.68	4501.38	4112.03	4716.05	4442.9	4663.91	4702.15	4946.74	5221.64	5479.49	5117.2	5347.14	4102.68	4322.41	5108.31	5081.79	4280.98	4635.67	4672.1	4556.33	5109.91	5230.37	4617.78	4865.58
	38	4837.7	4602.4	5217.16	4940.95	4711.65	4973.38	4209.48	4514.96	4938.97	4690.31	4503.76	4588.85	4660.61	4617.28	5573.92	5451.62	4818.77	4737.55	4134.74	4490.68	4118.4	4714.5	4433.66	4660.34	4728.11	4970.82	5248.61	5509.71	5159.17	5395.42	4115.82	4335.96	5124.87	5100.01	4302.32	4663.38	4674.92	4556.71	5117.17	5235.44	4657.45	4903.93
	39	4877.61	4636.45	5249.88	4974.73	4774.25	5047.74	4208.92	4509.94	4940.15	4686.61	4501.69	4583.03	4657.51	4613.87	5569.88	5447.03	4815.74	4732.26	4124.82	4479.69	4119.06	4705.1	4421.96	4654.14	4747.82	4991.56	5272.83	5534.14	5194.76	5432.24	4126.42	4350.56	5136.32	5115.65	4318.9	4683.09	4674.04	4554.67	5120.63	5239.59	4685.12	4924.95
	40	4910.95	4666.86	5278.05	5005.88	4826.24	5108.38	4204.69	4506.21	4944.61	4683.76	4502.51	4577.38	4655.06	4611.57	5565.66	5446.54	4811.8	4723.32	4118.6	4475.72	4118.5	4693.95	4412.59	4648.06	4765.13	5010.84	5288.9	5555.8	5226.05	5463.53	4141.39	4361.02	5142.46	5127.53	4329.32	4702.81	4671.92	4553.74	5120.03	5241.77	4705.08	4938.34

## Sheet: Quant_summary
	Well	Fluor	Target	Content	Sample	Cq	SQ
	A01	SYBR	AOC	Unkn-01	0525_1	28.1547
	A02	SYBR	AOC	Unkn-01	0525_1	28.2081
	A03	SYBR	AOC	Unkn-02	0525_4	27.3675
	A04	SYBR	AOC	Unkn-02	0525_4	27.4224
	A05	SYBR	AOC	Unkn-03	0525_8	30.1738
	A06	SYBR	AOC	Unkn-03	0525_8	30.4918
	B01	SYBR	GAPDH_1	Unkn-07	0525_1	25.0283
	B02	SYBR	GAPDH_1	Unkn-07	0525_1	24.8799
	B03	SYBR	GAPDH_1	Unkn-08	0525_4	24.8786
	B04	SYBR	GAPDH_1	Unkn-08	0525_4	25.0252
	B05	SYBR	GAPDH_1	Unkn-09	0525_8	26.4844
	B06	SYBR	GAPDH_1	Unkn-09	0525_8	26.5044
	C01	SYBR	GST	Unkn-13	0525_1	22.3267
	C02	SYBR	GST	Unkn-13	0525_1	22.3358
	C03	SYBR	GST	Unkn-14	0525_4	21.8611
	C04	SYBR	GST	Unkn-14	0525_4	21.8639
	C05	SYBR	GST	Unkn-15	0525_8	23.9112
	C06	SYBR	GST	Unkn-15	0525_8	23.925
	D01	SYBR	IFS	Unkn-19	0525_1	27.9286
	D02	SYBR	IFS	Unkn-19	0525_1	27.7703
	D03	SYBR	IFS	Unkn-20	0525_4	28.5992
	D04	SYBR	IFS	Unkn-20	0525_4	28.5635
	D05	SYBR	IFS	Unkn-21	0525_8	27.8166
	D06	SYBR	IFS	Unkn-21	0525_8	27.8135
	E01	SYBR	MAPK4	Unkn-25	0525_1	26.6342
	E02	SYBR	MAPK4	Unkn-25	0525_1	26.6248
	E03	SYBR	MAPK4	Unkn-26	0525_4	26.3429
	E04	SYBR	MAPK4	Unkn-26	0525_4	26.3382
	E05	SYBR	MAPK4	Unkn-27	0525_8	28.3951
	E06	SYBR	MAPK4	Unkn-27	0525_8	28.41
	F01	SYBR	MEKK	Unkn-31	0525_1	26.723
	F02	SYBR	MEKK	Unkn-31	0525_1	26.528
	F03	SYBR	MEKK	Unkn-32	0525_4	26.2971
	F04	SYBR	MEKK	Unkn-32	0525_4	26.3312
	F05	SYBR	MEKK	Unkn-33	0525_8	28.0405
	F06	SYBR	MEKK	Unkn-33	0525_8	28.023
	G01	SYBR	TUBB3	Unkn-37	0525_1	26.4551
	G02	SYBR	TUBB3	Unkn-37	0525_1	26.4613
	G03	SYBR	TUBB3	Unkn-38	0525_4	26.6228
	G04	SYBR	TUBB3	Unkn-38	0525_4	26.616
	G05	SYBR	TUBB3	Unkn-39	0525_8	29.3227
	G06	SYBR	TUBB3	Unkn-39	0525_8	29.2654

## Sheet: Cq results
	Well	Fluor	Target	Content	Sample	Biological Set Name	Cq	Cq Mean	Cq Std. Dev	Starting Quantity (SQ)	Log Starting Quantity	SQ Mean	SQ Std. Dev	Set Point	Well Note
	A01	SYBR	AOC	Unkn-01	0525_1		28.1547	28.1814	0.0377422					60
	A02	SYBR	AOC	Unkn-01	0525_1		28.2081	28.1814	0.0377422					60
	A03	SYBR	AOC	Unkn-02	0525_4		27.3675	27.395	0.0388085					60
	A04	SYBR	AOC	Unkn-02	0525_4		27.4224	27.395	0.0388085					60
	A05	SYBR	AOC	Unkn-03	0525_8		30.1738	30.3328	0.224879					60
	A06	SYBR	AOC	Unkn-03	0525_8		30.4918	30.3328	0.224879					60
	B01	SYBR	GAPDH_1	Unkn-07	0525_1		25.0283	24.9541	0.104958					60
	B02	SYBR	GAPDH_1	Unkn-07	0525_1		24.8799	24.9541	0.104958					60
	B03	SYBR	GAPDH_1	Unkn-08	0525_4		24.8786	24.9519	0.103596					60
	B04	SYBR	GAPDH_1	Unkn-08	0525_4		25.0252	24.9519	0.103596					60
	B05	SYBR	GAPDH_1	Unkn-09	0525_8		26.4844	26.4944	0.0141494					60
	B06	SYBR	GAPDH_1	Unkn-09	0525_8		26.5044	26.4944	0.0141494					60
	C01	SYBR	GST	Unkn-13	0525_1		22.3267	22.3313	0.00643644					60
	C02	SYBR	GST	Unkn-13	0525_1		22.3358	22.3313	0.00643644					60
	C03	SYBR	GST	Unkn-14	0525_4		21.8611	21.8625	0.00203418					60
	C04	SYBR	GST	Unkn-14	0525_4		21.8639	21.8625	0.00203418					60
	C05	SYBR	GST	Unkn-15	0525_8		23.9112	23.9181	0.00975243					60
	C06	SYBR	GST	Unkn-15	0525_8		23.925	23.9181	0.00975243					60
	D01	SYBR	IFS	Unkn-19	0525_1		27.9286	27.8494	0.111971					60
	D02	SYBR	IFS	Unkn-19	0525_1		27.7703	27.8494	0.111971					60
	D03	SYBR	IFS	Unkn-20	0525_4		28.5992	28.5814	0.0252206					60
	D04	SYBR	IFS	Unkn-20	0525_4		28.5635	28.5814	0.0252206					60
	D05	SYBR	IFS	Unkn-21	0525_8		27.8166	27.8151	0.00221964					60
	D06	SYBR	IFS	Unkn-21	0525_8		27.8135	27.8151	0.00221964					60
	E01	SYBR	MAPK4	Unkn-25	0525_1		26.6342	26.6295	0.00666726					60
	E02	SYBR	MAPK4	Unkn-25	0525_1		26.6248	26.6295	0.00666726					60
	E03	SYBR	MAPK4	Unkn-26	0525_4		26.3429	26.3406	0.0033315					60
	E04	SYBR	MAPK4	Unkn-26	0525_4		26.3382	26.3406	0.0033315					60
	E05	SYBR	MAPK4	Unkn-27	0525_8		28.3951	28.4025	0.0105381					60
	E06	SYBR	MAPK4	Unkn-27	0525_8		28.41	28.4025	0.0105381					60
	F01	SYBR	MEKK	Unkn-31	0525_1		26.723	26.6255	0.137859					60
	F02	SYBR	MEKK	Unkn-31	0525_1		26.528	26.6255	0.137859					60
	F03	SYBR	MEKK	Unkn-32	0525_4		26.2971	26.3142	0.0241225					60
	F04	SYBR	MEKK	Unkn-32	0525_4		26.3312	26.3142	0.0241225					60
	F05	SYBR	MEKK	Unkn-33	0525_8		28.0405	28.0318	0.0123716					60
	F06	SYBR	MEKK	Unkn-33	0525_8		28.023	28.0318	0.0123716					60
	G01	SYBR	TUBB3	Unkn-37	0525_1		26.4551	26.4582	0.00439809					60
	G02	SYBR	TUBB3	Unkn-37	0525_1		26.4613	26.4582	0.00439809					60
	G03	SYBR	TUBB3	Unkn-38	0525_4		26.6228	26.6194	0.00484208					60
	G04	SYBR	TUBB3	Unkn-38	0525_4		26.616	26.6194	0.00484208					60
	G05	SYBR	TUBB3	Unkn-39	0525_8		29.3227	29.294	0.0404675					60
	G06	SYBR	TUBB3	Unkn-39	0525_8		29.2654	29.294	0.0404675					60

## Sheet: Melt Peak results
	Well	Fluor	Target	Content	Sample	Melt Temperature	Peak Height	Begin Temperature	End Temperature	Well Note
	A01	SYBR	AOC	Unkn-01	0525_1	78.5	899.215	69.5	83.5
	A02	SYBR	AOC	Unkn-01	0525_1	78.5	873.062	67.5	84
	A03	SYBR	AOC	Unkn-02	0525_4	78.5	956.636	70.5	85
	A04	SYBR	AOC	Unkn-02	0525_4	78.5	929.555	70	83.5
	A05	SYBR	AOC	Unkn-03	0525_8	78.5	867.648	71	83.5
	A06	SYBR	AOC	Unkn-03	0525_8	78.5	920.587	71	83.5
	B01	SYBR	GAPDH_1	Unkn-07	0525_1	79	762	71	85
	B02	SYBR	GAPDH_1	Unkn-07	0525_1	79	794.255	70.5	85.5
	B03	SYBR	GAPDH_1	Unkn-08	0525_4	79.5	870.325	70.5	86.5
	B04	SYBR	GAPDH_1	Unkn-08	0525_4	79.5	848.297	70.5	84.5
	B05	SYBR	GAPDH_1	Unkn-09	0525_8	79.5	817.99	70.5	86.5
	B06	SYBR	GAPDH_1	Unkn-09	0525_8	79.5	825.765	68	84.5
	C01	SYBR	GST	Unkn-13	0525_1	78	873.455	67.5	87
	C02	SYBR	GST	Unkn-13	0525_1	78	867.582	67.5	86.5
	C03	SYBR	GST	Unkn-14	0525_4	78	1037.7	67.5	86.5
	C04	SYBR	GST	Unkn-14	0525_4	78	1026.86	67.5	83
	C05	SYBR	GST	Unkn-15	0525_8	78	920.585	67.5	83.5
	C06	SYBR	GST	Unkn-15	0525_8	78	909.408	67.5	84
	D01	SYBR	IFS	Unkn-19	0525_1	83.5	610.572	79.5	90
	D02	SYBR	IFS	Unkn-19	0525_1	83.5	674.007	79.5	92.5
	D03	SYBR	IFS	Unkn-20	0525_4	83.5	644.29	79.5	90
	D04	SYBR	IFS	Unkn-20	0525_4	83.5	718.708	79.5	91
	D05	SYBR	IFS	Unkn-21	0525_8	83.5	662.776	79.5	91
	D06	SYBR	IFS	Unkn-21	0525_8	83.5	704.199	79.5	91
	E01	SYBR	MAPK4	Unkn-25	0525_1	78	870.503	71	83
	E02	SYBR	MAPK4	Unkn-25	0525_1	78	904.415	71	83
	E03	SYBR	MAPK4	Unkn-26	0525_4	78	963.875	70.5	84.5
	E04	SYBR	MAPK4	Unkn-26	0525_4	78	1013.61	71	82.5
	E05	SYBR	MAPK4	Unkn-27	0525_8	78	955.09	70.5	83.5
	E06	SYBR	MAPK4	Unkn-27	0525_8	78	992.257	70.5	85.5
	F01	SYBR	MEKK	Unkn-31	0525_1	85	657.026	80.5	90
	F02	SYBR	MEKK	Unkn-31	0525_1	85	696.545	80.5	90
	F03	SYBR	MEKK	Unkn-32	0525_4	85	819.549	80.5	92
	F04	SYBR	MEKK	Unkn-32	0525_4	85	805.14	80.5	90
	F05	SYBR	MEKK	Unkn-33	0525_8	85	689.365	80.5	91
	F06	SYBR	MEKK	Unkn-33	0525_8	85	741.601	80.5	92
	G01	SYBR	TUBB3	Unkn-37	0525_1	80	787.374	71.5	86.5
	G02	SYBR	TUBB3	Unkn-37	0525_1	80	772.158	71.5	86
	G03	SYBR	TUBB3	Unkn-38	0525_4	80	865.869	71	85.5
	G04	SYBR	TUBB3	Unkn-38	0525_4	80	882.075	71	85.5
	G05	SYBR	TUBB3	Unkn-39	0525_8	80	811.473	71	86
	G06	SYBR	TUBB3	Unkn-39	0525_8	80	825.624	71	87.5

## Sheet: Melt curve summary
	Well	Fluor	Target	Content	Sample	Melt Temp
	A01	SYBR	AOC	Unkn-01	0525_1	78.5
	A02	SYBR	AOC	Unkn-01	0525_1	78.5
	A03	SYBR	AOC	Unkn-02	0525_4	78.5
	A04	SYBR	AOC	Unkn-02	0525_4	78.5
	A05	SYBR	AOC	Unkn-03	0525_8	78.5
	A06	SYBR	AOC	Unkn-03	0525_8	78.5
	B01	SYBR	GAPDH_1	Unkn-07	0525_1	79
	B02	SYBR	GAPDH_1	Unkn-07	0525_1	79
	B03	SYBR	GAPDH_1	Unkn-08	0525_4	79.5
	B04	SYBR	GAPDH_1	Unkn-08	0525_4	79.5
	B05	SYBR	GAPDH_1	Unkn-09	0525_8	79.5
	B06	SYBR	GAPDH_1	Unkn-09	0525_8	79.5
	C01	SYBR	GST	Unkn-13	0525_1	78
	C02	SYBR	GST	Unkn-13	0525_1	78
	C03	SYBR	GST	Unkn-14	0525_4	78
	C04	SYBR	GST	Unkn-14	0525_4	78
	C05	SYBR	GST	Unkn-15	0525_8	78
	C06	SYBR	GST	Unkn-15	0525_8	78
	D01	SYBR	IFS	Unkn-19	0525_1	83.5
	D02	SYBR	IFS	Unkn-19	0525_1	83.5
	D03	SYBR	IFS	Unkn-20	0525_4	83.5
	D04	SYBR	IFS	Unkn-20	0525_4	83.5
	D05	SYBR	IFS	Unkn-21	0525_8	83.5
	D06	SYBR	IFS	Unkn-21	0525_8	83.5
	E01	SYBR	MAPK4	Unkn-25	0525_1	78
	E02	SYBR	MAPK4	Unkn-25	0525_1	78
	E03	SYBR	MAPK4	Unkn-26	0525_4	78
	E04	SYBR	MAPK4	Unkn-26	0525_4	78
	E05	SYBR	MAPK4	Unkn-27	0525_8	78
	E06	SYBR	MAPK4	Unkn-27	0525_8	78
	F01	SYBR	MEKK	Unkn-31	0525_1	85
	F02	SYBR	MEKK	Unkn-31	0525_1	85
	F03	SYBR	MEKK	Unkn-32	0525_4	85
	F04	SYBR	MEKK	Unkn-32	0525_4	85
	F05	SYBR	MEKK	Unkn-33	0525_8	85
	F06	SYBR	MEKK	Unkn-33	0525_8	85
	G01	SYBR	TUBB3	Unkn-37	0525_1	80
	G02	SYBR	TUBB3	Unkn-37	0525_1	80
	G03	SYBR	TUBB3	Unkn-38	0525_4	80
	G04	SYBR	TUBB3	Unkn-38	0525_4	80
	G05	SYBR	TUBB3	Unkn-39	0525_8	80
	G06	SYBR	TUBB3	Unkn-39	0525_8	80

## Sheet: GE result- ref Gapdh
	Target	Sample	Mean Cq	Cq SEM	Normalized Expression	Relative Normalized Expression	Fold Change		Relative Quantity	Relative Quantity(lg)	Relative Quantity SD	Corrected Relative Quantity SD	SD RQ(lg)	Relative Quantity SEM	Corrected Relative Quantity SEM	SEM RQ(lg)	Relative Quantity 95% CI Low	Relative Quantity 95% CI High	Unscaled Expression	Unscaled Expression(lg)	Unscaled Expression SD	Corrected Unscaled Expression SD	SD Unscaled Expression(lg)	Unscaled Expression SEM	Corrected Unscaled Expression SEM	SEM Unscaled Expression(lg)	Expression	Expression(lg)	Expression SD	Corrected Expression SD	SD Expression(lg)	Expression SEM	SEM Expression(lg)	Expression 95% CI Low	Expression 95% CI High	Wells	Cq SD
	AOC	0525_1	28.1814	0.0266878	0.106777	1	1		1	0	0.0261609	0.0261609		0.0184986	0.0184986				1	0	0.0773118	0.0773118		0.0546677	0.0546677		1	0	0.0773118	0.0773118		0.0546677				2	0.0377422
	AOC	0525_4	27.395	0.0274417	0.183893	1.72222	1.72222		1.72485	0.786474	0.0463985	0.0463985		0.0328087	0.0328087				1.72222	0.784271	0.132061	0.132061		0.093381	0.093381		1.72222	0.784271	0.132061	0.132061		0.093381				2	0.0388085
	AOC	0525_8	30.3328	0.159013	0.0699073	0.654707	-1.5274		0.225099	-2.15137	0.0350871	0.0350871		0.0248103	0.0248103				0.654707	-0.61108	0.102254	0.102254		0.0723043	0.0723043		0.654707	-0.61108	0.102254	0.102254		0.0723043				2	0.224879
	GAPDH_1	0525_1	24.9541	0.0742162					1	0	0.0727511	0.0727511		0.0514428	0.0514428																					2	0.104958
	GAPDH_1	0525_4	24.9519	0.0732534					1.00153	0.00220305	0.0719169	0.0719169		0.0508529	0.0508529																					2	0.103596
	GAPDH_1	0525_8	26.4944	0.0100052					0.343817	-1.54029	0.00337203	0.00337203		0.00238438	0.00238438																					2	0.0141494
	GST	0525_1	22.3313	0.00455125	6.1596	1	1		1	0	0.0044614	0.0044614		0.00315468	0.00315468				1	0	0.0728877	0.0728877		0.0515394	0.0515394		1	0	0.0728877	0.0728877		0.0515394				2	0.00643644
	GST	0525_4	21.8625	0.00143838	8.51141	1.38181	1.38181		1.38392	0.468763	0.00195131	0.00195131		0.00137978	0.00137978				1.38181	0.46656	0.0992431	0.0992431		0.0701754	0.0701754		1.38181	0.46656	0.0992431	0.0992431		0.0701754				2	0.00203418
	GST	0525_8	23.9181	0.00689601	5.96405	0.968253	-1.03279		0.332901	-1.58683	0.00225037	0.00225037		0.00159125	0.00159125				0.968253	-0.046544	0.0115334	0.0115334		0.00815536	0.00815536		0.968253	-0.046544	0.0115334	0.0115334		0.00815536				2	0.00975243
	IFS	0525_1	27.8494	0.0791752	0.134405	1	1		1	0	0.0776122	0.0776122		0.0548801	0.0548801				1	0	0.106378	0.106378		0.0752209	0.0752209		1	0	0.106378	0.106378		0.0752209				2	0.111971
	IFS	0525_4	28.5814	0.0178336	0.0808014	0.601177	-1.6634		0.602095	-0.731936	0.0105256	0.0105256		0.0074427	0.0074427				0.601177	-0.734139	0.0444297	0.0444297		0.0314165	0.0314165		0.601177	-0.734139	0.0444297	0.0444297		0.0314165				2	0.0252206
	IFS	0525_8	27.8151	0.00156952	0.40035	2.97868	2.97868		1.02412	0.034382	0.00157564	0.00157564		0.00111415	0.00111415				2.97868	1.57467	0.029571	0.029571		0.0209099	0.0209099		2.97868	1.57467	0.029571	0.029571		0.0209099				2	0.00221964
	MAPK4	0525_1	26.6295	0.00471446	0.31308	1	1		1	0	0.00462139	0.00462139		0.00326782	0.00326782				1	0	0.0728977	0.0728977		0.0515465	0.0515465		1	0	0.0728977	0.0728977		0.0515465				2	0.00666726
	MAPK4	0525_4	26.3406	0.00235572	0.381912	1.21986	1.21986		1.22172	0.288915	0.00282122	0.00282122		0.0019949	0.0019949				1.21986	0.286712	0.0876398	0.0876398		0.0619707	0.0619707		1.21986	0.286712	0.0876398	0.0876398		0.0619707				2	0.0033315
	MAPK4	0525_8	28.4025	0.00745156	0.266438	0.851022	-1.17506		0.292596	-1.77302	0.00213725	0.00213725		0.00151126	0.00151126				0.851022	-0.232731	0.010407	0.010407		0.00735888	0.00735888		0.851022	-0.232731	0.010407	0.010407		0.00735888				2	0.0105381
	MEKK	0525_1	26.6255	0.0974812	0.313947	1	1		1	0	0.0955567	0.0955567		0.0675688	0.0675688				1	0	0.120099	0.120099		0.0849229	0.0849229		1	0	0.120099	0.120099		0.0849229				2	0.137859
	MEKK	0525_4	26.3142	0.0170572	0.388966	1.23896	1.23896		1.24085	0.311328	0.0207476	0.0207476		0.0146708	0.0146708				1.23896	0.309125	0.091346	0.091346		0.0645914	0.0645914		1.23896	0.309125	0.091346	0.091346		0.0645914				2	0.0241225
	MEKK	0525_8	28.0318	0.00874808	0.344509	1.09735	1.09735		0.377287	-1.40627	0.00323537	0.00323537		0.00228775	0.00228775				1.09735	0.134022	0.0142962	0.0142962		0.0101089	0.0101089		1.09735	0.134022	0.0142962	0.0142962		0.0101089				2	0.0123716
	TUBB3	0525_1	26.4582	0.00310992	0.352541	1	1		1	0	0.00304852	0.00304852		0.00215563	0.00215563				1	0	0.0728149	0.0728149		0.0514879	0.0514879		1	0	0.0728149	0.0728149		0.0514879				2	0.00439809
	TUBB3	0525_4	26.6194	0.00342387	0.314803	0.892953	-1.11988		0.894318	-0.161141	0.00300158	0.00300158		0.00212243	0.00212243				0.892953	-0.163344	0.0641904	0.0641904		0.0453895	0.0453895		0.892953	-0.163344	0.0641904	0.0641904		0.0453895				2	0.00484208
	TUBB3	0525_8	29.294	0.0286148	0.143622	0.407391	-2.45465		0.140068	-2.8358	0.00392889	0.00392889		0.00277814	0.00277814				0.407391	-1.29551	0.0121057	0.0121057		0.00856	0.00856		0.407391	-1.29551	0.0121057	0.0121057		0.00856				2	0.0404675
																																								Eredmény, ha a GAPDH a referencia.

## Sheet: GE results - ref Tubb3
	Target	Sample	Mean Cq	Cq SEM	Mean Efficiency Corrected Cq	Normalized Expression	Relative Normalized Expression	Fold Change	Data Set	Relative Quantity	Relative Quantity(lg)	Relative Quantity SD	Corrected Relative Quantity SD	SD RQ(lg)	Relative Quantity SEM	Corrected Relative Quantity SEM	SEM RQ(lg)	Relative Quantity 95% CI Low	Relative Quantity 95% CI High	Unscaled Expression	Unscaled Expression(lg)	Unscaled Expression SD	Corrected Unscaled Expression SD	SD Unscaled Expression(lg)	Unscaled Expression SEM	Corrected Unscaled Expression SEM	SEM Unscaled Expression(lg)		Expression	Expression(lg)	Expression SD	Corrected Expression SD	SD Expression(lg)	Expression SEM	SEM Expression(lg)	Expression 95% CI Low	Expression 95% CI High	Wells	Cq SD
	AOC	0525_1	28.1814	0.0266878	28.1814	0.302877	1	1	1-SYBR	1	0	0.0261609	0.0261609		0.0184986	0.0184986				1	0	0.026338	0.026338		0.0186237	0.0186237			1	0	0.026338	0.026338		0.0186237				2	0.0377422
	AOC	0525_4	27.395	0.0274417	27.395	0.584153	1.92868	1.92868	1-SYBR	1.72485	0.786474	0.0463985	0.0463985		0.0328087	0.0328087				1.92868	0.947615	0.0522838	0.0522838		0.0369702	0.0369702			1.92868	0.947615	0.0522838	0.0522838		0.0369702				2	0.0388085
	AOC	0525_8	30.3328	0.159013	30.3328	0.486745	1.60707	1.60707	1-SYBR	0.225099	-2.15137	0.0350871	0.0350871		0.0248103	0.0248103				1.60707	0.684435	0.254525	0.254525		0.179976	0.179976			1.60707	0.684435	0.254525	0.254525		0.179976				2	0.224879
	GAPDH_1	0525_1	24.9541	0.0742162	24.9541	2.83655	1	1	1-SYBR	1	0	0.0727511	0.0727511		0.0514428	0.0514428				1	0	0.0728149	0.0728149		0.0514879	0.0514879			1	0	0.0728149	0.0728149		0.0514879				2	0.104958
	GAPDH_1	0525_4	24.9519	0.0732534	24.9519	3.17659	1.11988	1.11988	1-SYBR	1.00153	0.00220305	0.0719169	0.0719169		0.0508529	0.0508529				1.11988	0.163344	0.0805032	0.0805032		0.0569244	0.0569244			1.11988	0.163344	0.0805032	0.0805032		0.0569244				2	0.103596
	GAPDH_1	0525_8	26.4944	0.0100052	26.4944	6.96272	2.45465	2.45465	1-SYBR	0.343817	-1.54029	0.00337203	0.00337203		0.00238438	0.00238438				2.45465	1.29551	0.0729401	0.0729401		0.0515764	0.0515764			2.45465	1.29551	0.0729401	0.0729401		0.0515764				2	0.0141494
	GST	0525_1	22.3313	0.00455125	22.3313	17.472	1	1	1-SYBR	1	0	0.0044614	0.0044614		0.00315468	0.00315468				1	0	0.00540348	0.00540348		0.00382083	0.00382083			1	0	0.00540348	0.00540348		0.00382083				2	0.00643644
	GST	0525_4	21.8625	0.00143838	21.8625	27.0373	1.54746	1.54746	1-SYBR	1.38392	0.468763	0.00195131	0.00195131		0.00137978	0.00137978				1.54746	0.629904	0.00563341	0.00563341		0.00398342	0.00398342			1.54746	0.629904	0.00563341	0.00563341		0.00398342				2	0.00203418
	GST	0525_8	23.9181	0.00689601	23.9181	41.5261	2.37672	2.37672	1-SYBR	0.332901	-1.58683	0.00225037	0.00225037		0.00159125	0.00159125				2.37672	1.24897	0.0685754	0.0685754		0.0484901	0.0484901			2.37672	1.24897	0.0685754	0.0685754		0.0484901				2	0.00975243
	IFS	0525_1	27.8494	0.0791752	27.8494	0.381247	1	1	1-SYBR	1	0	0.0776122	0.0776122		0.0548801	0.0548801				1	0	0.077672	0.077672		0.0549224	0.0549224			1	0	0.077672	0.077672		0.0549224				2	0.111971
	IFS	0525_4	28.5814	0.0178336	28.5814	0.256673	0.673246	-1.48534	1-SYBR	0.602095	-0.731936	0.0105256	0.0105256		0.0074427	0.0074427				0.673246	-0.570795	0.0119843	0.0119843		0.00847421	0.00847421			0.673246	-0.570795	0.0119843	0.0119843		0.00847421				2	0.0252206
	IFS	0525_8	27.8151	0.00156952	27.8151	2.78753	7.31159	7.31159	1-SYBR	1.02412	0.034382	0.00157564	0.00157564		0.00111415	0.00111415				7.31159	2.87019	0.205398	0.205398		0.145238	0.145238			7.31159	2.87019	0.205398	0.205398		0.145238				2	0.00221964
	MAPK4	0525_1	26.6295	0.00471446	26.6295	0.888066	1	1	1-SYBR	1	0	0.00462139	0.00462139		0.00326782	0.00326782				1	0	0.00553631	0.00553631		0.00391476	0.00391476			1	0	0.00553631	0.00553631		0.00391476				2	0.00666726
	MAPK4	0525_4	26.3406	0.00235572	26.3406	1.21318	1.36609	1.36609	1-SYBR	1.22172	0.288915	0.00282122	0.00282122		0.0019949	0.0019949				1.36609	0.450056	0.00556539	0.00556539		0.00393533	0.00393533			1.36609	0.450056	0.00556539	0.00556539		0.00393533				2	0.0033315
	MAPK4	0525_8	28.4025	0.00745156	28.4025	1.85513	2.08896	2.08896	1-SYBR	0.292596	-1.77302	0.00213725	0.00213725		0.00151126	0.00151126				2.08896	1.06278	0.0605493	0.0605493		0.0428148	0.0428148			2.08896	1.06278	0.0605493	0.0605493		0.0428148				2	0.0105381
	MEKK	0525_1	26.6255	0.0974812	26.6255	0.890525	1	1	1-SYBR	1	0	0.0955567	0.0955567		0.0675688	0.0675688				1	0	0.0956053	0.0956053		0.0676032	0.0676032			1	0	0.0956053	0.0956053		0.0676032				2	0.137859
	MEKK	0525_4	26.3142	0.0170572	26.3142	1.23559	1.38748	1.38748	1-SYBR	1.24085	0.311328	0.0207476	0.0207476		0.0146708	0.0146708				1.38748	0.472469	0.0236621	0.0236621		0.0167316	0.0167316			1.38748	0.472469	0.0236621	0.0236621		0.0167316				2	0.0241225
	MEKK	0525_8	28.0318	0.00874808	28.0318	2.39872	2.6936	2.6936	1-SYBR	0.377287	-1.40627	0.00323537	0.00323537		0.00228775	0.00228775				2.6936	1.42954	0.0790073	0.0790073		0.0558666	0.0558666			2.6936	1.42954	0.0790073	0.0790073		0.0558666				2	0.0123716
	TUBB3	0525_1	26.4582	0.00310992	26.4582				1-SYBR	1	0	0.00304852	0.00304852		0.00215563	0.00215563																						2	0.00439809
	TUBB3	0525_4	26.6194	0.00342387	26.6194				1-SYBR	0.894318	-0.161141	0.00300158	0.00300158		0.00212243	0.00212243																						2	0.00484208
	TUBB3	0525_8	29.294	0.0286148	29.294				1-SYBR	0.140068	-2.8358	0.00392889	0.00392889		0.00277814	0.00277814																						2	0.0404675
																																									Eredmény, ha a Tubb3 a referencia.

## Sheet: GE results - ref Gapdh&Tubb3
	Target	Sample	Mean Cq	Cq SEM	Mean Efficiency Corrected Cq	Normalized Expression	Relative Normalized Expression	Fold Change		Relative Quantity	Relative Quantity(lg)	Relative Quantity SD	Corrected Relative Quantity SD	SD RQ(lg)	Relative Quantity SEM	Corrected Relative Quantity SEM	SEM RQ(lg)	Relative Quantity 95% CI Low	Relative Quantity 95% CI High	Unscaled Expression	Unscaled Expression(lg)	Unscaled Expression SD	Corrected Unscaled Expression SD	SD Unscaled Expression(lg)	Unscaled Expression SEM	Corrected Unscaled Expression SEM	SEM Unscaled Expression(lg)	Expression	Expression(lg)	Expression SD	Corrected Expression SD	SD Expression(lg)	Expression SEM	SEM Expression(lg)	Expression 95% CI Low	Expression 95% CI High	Wells	Cq SD
	AOC	0525_1	28.1814	0.0266878	28.1814	0.179834	1	1		1	0	0.0261609	0.0261609		0.0184986	0.0184986				1	0	0.0448319	0.0448319		0.0317009	0.0317009		1	0	0.0448319	0.0448319		0.0317009				2	0.0377422
	AOC	0525_4	27.395	0.0274417	27.395	0.327752	1.82253	1.82253		1.72485	0.786474	0.0463985	0.0463985		0.0328087	0.0328087				1.82253	0.865943	0.0818211	0.0818211		0.0578563	0.0578563		1.82253	0.865943	0.0818211	0.0818211		0.0578563				2	0.0388085
	AOC	0525_8	30.3328	0.159013	30.3328	0.184464	1.02575	1.02575		0.225099	-2.15137	0.0350871	0.0350871		0.0248103	0.0248103				1.02575	0.0366778	0.160612	0.160612		0.11357	0.11357		1.02575	0.0366778	0.160612	0.160612		0.11357				2	0.224879
	GAPDH_1	0525_1	24.9541	0.0742162	24.9541					1	0	0.0727511	0.0727511		0.0514428	0.0514428																					2	0.104958
	GAPDH_1	0525_4	24.9519	0.0732534	24.9519					1.00153	0.00220305	0.0719169	0.0719169		0.0508529	0.0508529																					2	0.103596
	GAPDH_1	0525_8	26.4944	0.0100052	26.4944					0.343817	-1.54029	0.00337203	0.00337203		0.00238438	0.00238438																					2	0.0141494
	GST	0525_1	22.3313	0.00455125	22.3313	10.374	1	1		1	0	0.0044614	0.0044614		0.00315468	0.00315468				1	0	0.0366798	0.0366798		0.0259365	0.0259365		1	0	0.0366798	0.0366798		0.0259365				2	0.00643644
	GST	0525_4	21.8625	0.00143838	21.8625	15.1699	1.46229	1.46229		1.38392	0.468763	0.00195131	0.00195131		0.00137978	0.00137978				1.46229	0.548232	0.0525993	0.0525993		0.0371933	0.0371933		1.46229	0.548232	0.0525993	0.0525993		0.0371933				2	0.00203418
	GST	0525_8	23.9181	0.00689601	23.9181	15.7373	1.51699	1.51699		0.332901	-1.58683	0.00225037	0.00225037		0.00159125	0.00159125				1.51699	0.601213	0.024762	0.024762		0.0175094	0.0175094		1.51699	0.601213	0.024762	0.024762		0.0175094				2	0.00975243
	IFS	0525_1	27.8494	0.0791752	27.8494	0.226366	1	1		1	0	0.0776122	0.0776122		0.0548801	0.0548801				1	0	0.0857272	0.0857272		0.0606183	0.0606183		1	0	0.0857272	0.0857272		0.0606183				2	0.111971
	IFS	0525_4	28.5814	0.0178336	28.5814	0.144012	0.636191	-1.57185		0.602095	-0.731936	0.0105256	0.0105256		0.0074427	0.0074427				0.636191	-0.652467	0.0254277	0.0254277		0.0179801	0.0179801		0.636191	-0.652467	0.0254277	0.0254277		0.0179801				2	0.0252206
	IFS	0525_8	27.8151	0.00156952	27.8151	1.0564	4.66678	4.66678		1.02412	0.034382	0.00157564	0.00157564		0.00111415	0.00111415				4.66678	2.22243	0.0697078	0.0697078		0.0492908	0.0492908		4.66678	2.22243	0.0697078	0.0697078		0.0492908				2	0.00221964
	MAPK4	0525_1	26.6295	0.00471446	26.6295	0.527291	1	1		1	0	0.00462139	0.00462139		0.00326782	0.00326782				1	0	0.0366996	0.0366996		0.0259505	0.0259505		1	0	0.0366996	0.0366996		0.0259505				2	0.00666726
	MAPK4	0525_4	26.3406	0.00235572	26.3406	0.680683	1.29091	1.29091		1.22172	0.288915	0.00282122	0.00282122		0.0019949	0.0019949				1.29091	0.368384	0.0464944	0.0464944		0.0328765	0.0328765		1.29091	0.368384	0.0464944	0.0464944		0.0328765				2	0.0033315
	MAPK4	0525_8	28.4025	0.00745156	28.4025	0.703049	1.33332	1.33332		0.292596	-1.77302	0.00213725	0.00213725		0.00151126	0.00151126				1.33332	0.415026	0.0220745	0.0220745		0.0156091	0.0156091		1.33332	0.415026	0.0220745	0.0220745		0.0156091				2	0.0105381
	MEKK	0525_1	26.6255	0.0974812	26.6255	0.528751	1	1		1	0	0.0955567	0.0955567		0.0675688	0.0675688				1	0	0.102257	0.102257		0.0723069	0.0723069		1	0	0.102257	0.102257		0.0723069				2	0.137859
	MEKK	0525_4	26.3142	0.0170572	26.3142	0.693254	1.31112	1.31112		1.24085	0.311328	0.0207476	0.0207476		0.0146708	0.0146708				1.31112	0.390797	0.0519748	0.0519748		0.0367518	0.0367518		1.31112	0.390797	0.0519748	0.0519748		0.0367518				2	0.0241225
	MEKK	0525_8	28.0318	0.00874808	28.0318	0.909055	1.71925	1.71925		0.377287	-1.40627	0.00323537	0.00323537		0.00228775	0.00228775				1.71925	0.781779	0.0294932	0.0294932		0.0208549	0.0208549		1.71925	0.781779	0.0294932	0.0294932		0.0208549				2	0.0123716
	TUBB3	0525_1	26.4582	0.00310992	26.4582					1	0	0.00304852	0.00304852		0.00215563	0.00215563																					2	0.00439809
	TUBB3	0525_4	26.6194	0.00342387	26.6194					0.894318	-0.161141	0.00300158	0.00300158		0.00212243	0.00212243																					2	0.00484208
	TUBB3	0525_8	29.294	0.0286148	29.294					0.140068	-2.8358	0.00392889	0.00392889		0.00277814	0.00277814																					2	0.0404675
																																								Eredmény, ha a GAPDH és a Tubb3 is referencia.

## Sheet: Only Bar charts
									Gapdh a referencia
									Tubb3 a referencia
									Gapdh és Tubb3 mindkettő együtt a referencia
